# Supplementary material for: Bias-free solar hydrogen production at 19.8 mA cm−2 using perovskite photocathode and lignocellulosic biomass
Source: Nat Commun. 2022 Oct 3;13:5709. doi: 10.1038/s41467-022-33435-1 (PMC9529942; doi:10.1038/s41467-022-33435-1)
Supplement: Supplementary file 4 — Source Data [file 41467_2022_33435_MOESM4_ESM.xlsx]

## Sheet: Fig. 2
	Fig. 2a							Fig. 2b						Fig. 2c				Fig. 2e									Fig. 2f
	X axis	Y axis						X axis	Y axis					X axis	Y axis			X axis	Y axis	X axis	Y axis	X axis	Y axis	X axis	Y axis		X axis	Y axis
	Wavelength (nm)	w/o biomass	w/ LC biomass	w/ lignin	w/ hemicellulose	w/ cellulose		1/T	LC biomass	Lignin	Hemicellulose	Cellulose		Substrate	Vanillin	Acetovanillone		E (V vs. RHE)	Only 0.5 M H2SO4	E (V vs. RHE)	Bare PMA3-	E (V vs. RHE)	Reduced PMA5- by LC biomass	E (V vs. RHE)	Reduced PMA5- by lignin		t (h)	Reduced PMA5- by LC biomass	t (h)	Reduced PMA5- by lignin
	800	0.00353	0.44512	0.527	0.03312	0.04024		0.00309	2.8	2.2	4	6.3		LC biomass	34.1	44.3		0.20244	0.14372	0.22923	0.29057	0.21319	0.54753	0.20249	0.2504		0	-0.13768	2	38.0143
	799.5	0.00357	0.44556	0.52724	0.03332	0.04032		0.003	2.4	2	3.2	5.2		Lignin	43.6	0		0.20342	0.14223	0.23015	0.91594	0.21415	1.04142	0.20349	0.62598		1.66	49.6452	4	37.9575
	799	0.00361	0.44608	0.52776	0.03312	0.04044		0.00291	1.9	1.8	2.4	4.4						0.20439	0.14208	0.23115	1.49017	0.21517	1.50815	0.2046	1.00519		3.32	36.7876	6	37.8757
	798.5	0.0036	0.44676	0.5284	0.03352	0.04068		0.00283	1.5	1.5	1.5	3.1						0.20541	0.14586	0.23223	2.0691	0.21621	2.07152	0.20579	1.35851		4.98	34.1984	8	37.7548
	798	0.0036	0.44704	0.52852	0.03308	0.04056		0.00275	0.8	1.2	0.8	2.1						0.20641	0.14817	0.2332	2.6854	0.21717	2.63859	0.20676	1.75594		6.64	33.1945	10	37.6482
	797.5	0.00359	0.4474	0.529	0.03352	0.04064												0.20742	0.1452	0.23422	3.30082	0.21817	3.14435	0.20777	2.16452		8.3	32.5335	12	37.538
	797	0.00355	0.44844	0.52972	0.03368	0.04116												0.20837	0.14575	0.23521	3.88028	0.21916	3.65818	0.2087	2.51941		9.96	32.1853	14	37.4385
	796.5	0.00357	0.4486	0.52972	0.03336	0.04048												0.2094	0.15077	0.23622	4.44512	0.22016	4.23908	0.20975	2.90282		11.62	31.8752	16	37.3852
	796	0.00362	0.449	0.52996	0.03304	0.04052												0.21043	0.15151	0.23719	5.06348	0.22113	4.82764	0.21078	3.34406		13.28	31.6735	18	37.403
	795.5	0.00359	0.4496	0.5306	0.03344	0.04088												0.21137	0.1492	0.23822	5.68618	0.22211	5.35398	0.21172	3.79587		14.94	31.6361	20	37.4847
	795	0.00357	0.44992	0.53076	0.03328	0.0404												0.21241	0.15091	0.23917	6.24244	0.22317	5.88416	0.21278	4.21263		16.6	31.4988	22	37.6091
	794.5	0.00356	0.4506	0.53156	0.03364	0.04076												0.21346	0.15533	0.2404	6.91496	0.22416	6.50089	0.21374	4.63623		18.26	31.4554	24	37.7157
	794	0.00356	0.45108	0.53212	0.03372	0.04104												0.21441	0.15648	0.24149	7.63229	0.22508	7.10285	0.21474	5.13977		19.92	31.3154	26	37.8259
	793.5	0.0036	0.45164	0.53264	0.03352	0.04092												0.21542	0.15395	0.24249	8.21139	0.22614	7.63696	0.21576	5.64086		21.58	31.2274	28	37.8935
	793	0.00363	0.45204	0.53296	0.03364	0.04092												0.21641	0.15604	0.24347	8.75971	0.22712	8.22271	0.21676	6.0817		23.24	31.1289	30	37.9361
	792.5	0.00361	0.45256	0.5332	0.03372	0.04092												0.21741	0.16013	0.24449	9.35393	0.22827	8.95372	0.2178	6.55777		24.9	31.1486	32	37.9788
	792	0.0036	0.45308	0.53392	0.0336	0.04096												0.21848	0.15999	0.24549	9.9699	0.22947	9.62174	0.21875	7.10309		26.56	31.0848	34	38.0356
	791.5	0.00361	0.45324	0.53416	0.0334	0.04052												0.21945	0.15888	0.24647	10.5322	0.23043	10.162	0.21972	7.63046		28.22	31.05	36	38.0392
	791	0.00359	0.45384	0.53472	0.03372	0.041												0.22042	0.16063	0.24748	11.0765	0.23148	10.7878	0.22077	8.10765		29.88	31.0047	38	38.0712
	790.5	0.00357	0.45452	0.53536	0.03348	0.04112												0.22144	0.16461	0.24853	11.6737	0.23244	11.435	0.2217	8.62676		31.54	30.9048	40	38.0321
	790	0.00358	0.45488	0.53552	0.03368	0.04084												0.2224	0.16537	0.24945	12.2774	0.23343	11.9953	0.22302	9.37094		33.2	30.914	42	37.9752
	789.5	0.00358	0.45512	0.53612	0.0332	0.04076												0.22341	0.16283	0.25049	12.834	0.23445	12.5569	0.22405	9.89225		34.86	30.8772	44	37.9397
	789	0.00359	0.45592	0.53688	0.03344	0.04108												0.22441	0.1655	0.25146	13.3814	0.23547	13.2178	0.22505	10.4155		36.52	30.8483	46	37.8757
	788.5	0.0036	0.4562	0.53744	0.03344	0.04108												0.2254	0.17065	0.25249	13.9717	0.23644	13.8463	0.22609	11.0091		38.18	30.8371	48	37.8117
	788	0.0036	0.45692	0.53788	0.03384	0.04104												0.22644	0.169	0.25347	14.5695	0.23746	14.3998	0.22709	11.6252		39.84	31.2905	50	37.7371
	787.5	0.0036	0.4572	0.53832	0.03376	0.041												0.22741	0.1681	0.25452	15.1241	0.23847	15.0004	0.228	12.1761		41.5	31.28	52	37.7335
	787	0.00359	0.45752	0.53872	0.03364	0.04076												0.22841	0.1715	0.25547	15.6553	0.23944	15.6617	0.22907	12.7399		43.16	31.1381	54	37.6944
	786.5	0.0036	0.45828	0.53992	0.03424	0.04136												0.2294	0.17445	0.25651	16.2355	0.24043	16.2824	0.23008	13.3441		44.82	31.1098	56	37.666
	786	0.0036	0.45888	0.54032	0.03388	0.04124												0.2304	0.1728	0.2575	16.8365	0.24146	16.8464	0.23105	13.9614		46.48	31.1236	58	37.6376
	785.5	0.00358	0.45916	0.54032	0.03368	0.041												0.23137	0.17141	0.2585	17.3692	0.24244	17.4441	0.23204	14.5507		48.14	30.9837	60	37.6127
	785	0.0036	0.45972	0.5412	0.03368	0.04112												0.23244	0.17546	0.25952	17.9039	0.24347	18.1075	0.23306	15.1126		49.8	31.0093	62	37.6482
	784.5	0.00359	0.46012	0.54188	0.0336	0.04088												0.23346	0.17794	0.2605	18.4917	0.24445	18.718	0.23403	15.7442		51.46	30.9633	64	37.7015
	784	0.0036	0.46064	0.54264	0.03412	0.04136												0.23442	0.17525	0.26153	19.0712	0.24545	19.2725	0.23503	16.3918		53.12	30.9153	66	37.8401
	783.5	0.00362	0.46124	0.54292	0.03408	0.04136												0.23541	0.17541	0.26247	19.5938	0.24644	19.8835	0.23603	16.9704		54.78	30.8989	68	37.9575
	783	0.0036	0.46156	0.5436	0.03396	0.0414												0.23634	0.17892	0.26342	20.133	0.24745	20.5397	0.23707	17.5501		56.44	30.8352	70	38.0783
	782.5	0.0036	0.46212	0.54448	0.0342	0.04152												0.23743	0.18083	0.26446	20.7229	0.24843	21.1456	0.23806	18.2028		58.1	30.803	72	38.1707
	782	0.00361	0.46232	0.54468	0.03368	0.04108												0.23839	0.17941	0.26547	21.2961	0.24944	21.6933	0.23904	18.8489		59.76	30.7826	74	38.2809
	781.5	0.00358	0.46268	0.54492	0.03368	0.04124												0.23941	0.17893	0.26648	21.8176	0.25041	22.3062	0.24007	19.4427		61.42	30.7419	76	38.3591
	781	0.00361	0.46328	0.54604	0.03396	0.04148												0.24044	0.18327	0.26746	22.3676	0.25146	22.9662	0.24104	20.0405		63.08	30.6696	78	38.4515
	780.5	0.00362	0.464	0.54672	0.03428	0.04132												0.24144	0.18499	0.26847	22.9498	0.25242	23.5514	0.24203	20.706		64.74	30.6427	80	38.5261
	780	0.00359	0.46432	0.54736	0.03412	0.04156												0.24243	0.18185	0.26946	23.5005	0.25343	24.097	0.24305	21.3471		66.4	30.531	82	38.5332
	779.5	0.00361	0.4646	0.54772	0.03384	0.0412												0.24341	0.18234	0.27049	24.027	0.25445	24.7298	0.24403	21.931		68.06	30.508	84	38.5439
	779	0.00364	0.46496	0.54848	0.03388	0.04136												0.24442	0.18662	0.27151	24.5732	0.25542	25.3623	0.24503	22.5455		69.72	30.4994	86	38.5546
	778.5	0.00364	0.46544	0.54908	0.03416	0.04132												0.24542	0.1872	0.27245	25.1503	0.25645	25.9301	0.24607	23.2046		71.38	30.3707	88	38.5404
	778	0.00364	0.46588	0.54968	0.03396	0.04152												0.24641	0.18425	0.27351	25.7034	0.2575	26.4885	0.24698	23.8343		73.04	30.4272	90	38.6185
	777.5	0.00363	0.4662	0.55012	0.034	0.04152												0.24741	0.1852	0.27448	26.2078	0.25845	27.1024	0.24801	24.4267		74.7	30.3786	92	38.647
	777	0.00362	0.46652	0.55092	0.0338	0.04132												0.24838	0.18967	0.27547	26.765	0.25946	27.7387	0.24907	25.0342		76.36	30.3464	94	38.647
	776.5	0.00359	0.4672	0.5518	0.03412	0.04152												0.24939	0.18889	0.2765	27.35	0.26047	28.3001	0.25004	25.6915		78.02	30.3536	96	38.6292
	776	0.0036	0.46756	0.5524	0.0342	0.04164												0.25041	0.18606	0.27744	27.8791	0.26139	28.8477	0.25103	26.3255		79.68	30.3194	98	38.5866
	775.5	0.00362	0.46792	0.55332	0.03424	0.0418												0.25143	0.18855	0.27851	28.4058	0.26243	29.4762	0.25207	26.8994		81.34	30.4502	100	38.5368
	775	0.00361	0.46856	0.55364	0.03428	0.04168												0.25242	0.19214	0.27944	28.9672	0.26341	30.0986	0.25303	27.5171		83	30.3621	102	38.5084
	774.5	0.00362	0.46872	0.55432	0.03412	0.04132												0.2534	0.19103	0.28049	29.5447	0.26445	30.6485	0.25408	28.1824		84.66	30.3937	104	38.4657
	774	0.00366	0.46912	0.55492	0.03412	0.0414												0.25444	0.18926	0.28147	30.0679	0.26544	31.2155	0.25504	28.7855		86.32	30.4134	106	38.4337
	773.5	0.00366	0.4696	0.55588	0.0344	0.04188												0.25543	0.19097	0.28244	30.5831	0.26641	31.8444	0.25606	29.3518		87.98	30.3365	108	38.3378
	773	0.00366	0.46988	0.5564	0.0342	0.04188												0.25641	0.1938	0.28347	31.1584	0.26745	32.4618	0.25704	29.9691		89.64	30.4173	110	38.2524
	772.5	0.00365	0.47048	0.55724	0.03436	0.04188												0.25744	0.19307	0.28453	31.717	0.26843	32.9917	0.25804	30.6198		91.3	30.3293	112	38.1778
	772	0.00364	0.4706	0.55768	0.03412	0.04144												0.25839	0.19027	0.2855	32.2268	0.26942	33.5539	0.25903	31.2032		92.96	30.3871	114	38.1743
	771.5	0.00366	0.47112	0.5586	0.03408	0.04164												0.25941	0.19237	0.28648	32.7537	0.27043	34.2035	0.26002	31.7543		94.62	30.3562	116	38.2205
	771	0.00364	0.47136	0.5594	0.03424	0.04176												0.2604	0.19587	0.28752	33.3199	0.2714	34.7912	0.26103	32.3788		96.28	30.3483	118	38.3378
	770.5	0.00365	0.47176	0.55984	0.03424	0.04144												0.26139	0.19394	0.28847	33.8684	0.27243	35.317	0.26202	33.0125		97.94	30.3818	120	38.5368
	770	0.00366	0.47212	0.5608	0.0344	0.04176												0.26235	0.19178	0.28948	34.3815	0.27347	35.9106	0.26298	33.5753		99.6	30.3359	122	38.7785
	769.5	0.00366	0.4726	0.56148	0.03428	0.04176												0.26341	0.19437	0.29044	34.9066	0.27445	36.5435	0.26404	34.1392		101.26	30.3832	124	38.9065
	769	0.00365	0.47296	0.56244	0.0344	0.04196												0.2644	0.19775	0.29146	35.4747	0.27545	37.1234	0.26502	34.7527		102.92	30.2557	126	38.974
	768.5	0.00363	0.47316	0.56292	0.03424	0.04172												0.26542	0.19555	0.29247	36.0187	0.27643	37.6585	0.26605	35.3716		104.58	30.3063	128	38.9456
	768	0.00365	0.47348	0.56376	0.03432	0.04184												0.26639	0.19337	0.29349	36.5141	0.27745	38.2441	0.26705	35.9366		106.24	30.148	130	38.9349
	767.5	0.00364	0.474	0.5646	0.03424	0.04176												0.26741	0.19684	0.29445	37.04	0.27846	38.894	0.26807	36.4806		107.9	30.1663	132	38.8069
	767	0.00364	0.47428	0.56512	0.0344	0.04188												0.26838	0.19841	0.29549	37.6017	0.27944	39.4663	0.269	37.0824		109.56	30.1572	134	38.6825
	766.5	0.00362	0.47484	0.56632	0.03468	0.04216												0.2694	0.19517	0.29646	38.1278	0.28046	40.0085	0.27002	37.6929		111.22	30.1171	136	38.5119
	766	0.00362	0.47488	0.56684	0.03456	0.04188												0.27039	0.19479	0.29749	38.6138	0.28142	40.6012	0.27105	38.2304		112.88	30.1525	138	38.3662
	765.5	0.00366	0.47492	0.56736	0.03428	0.04188												0.2714	0.19739	0.29849	39.1375	0.28239	41.2286	0.27202	38.7712		114.54	30.1158	140	38.2205
	765	0.00365	0.47548	0.56824	0.0348	0.04196												0.27241	0.1991	0.2995	39.6969	0.28343	41.8001	0.27305	39.3687		116.2	30.1125	142	38.089
	764.5	0.00365	0.47556	0.5688	0.03424	0.04176												0.27341	0.19697	0.30049	40.1971	0.28441	42.3241	0.27405	39.966		117.86	30.0514	144	37.9539
	764	0.00367	0.4762	0.56984	0.03448	0.04192												0.27442	0.19557	0.30146	40.6709	0.28545	42.9185	0.275	40.4899		119.52	30.0113	146	37.8366
	763.5	0.00368	0.47656	0.57084	0.03468	0.04224												0.27538	0.19893	0.30249	41.2088	0.28643	43.5513	0.27604	41.0299		121.18	30.0606	148	37.7868
	763	0.00365	0.47636	0.57136	0.03424	0.042												0.27638	0.20062	0.3035	41.7421	0.28742	44.0988	0.27702	41.6418		122.84	29.9725	150	37.7513
	762.5	0.00362	0.47684	0.57236	0.03452	0.04208												0.27736	0.19726	0.30445	42.229	0.28841	44.6212	0.27804	42.2181		124.5	30.0638	152	37.8117
	762	0.00366	0.47724	0.57312	0.0346	0.04204												0.27839	0.19815	0.30549	42.7077	0.28944	45.2355	0.27907	42.7364		126.16	29.9686	154	37.8757
	761.5	0.00369	0.47748	0.5738	0.03448	0.042												0.27942	0.20191	0.30648	43.2186	0.29043	45.8439	0.28005	43.2904		127.82	30.0349	156	37.9575
	761	0.00366	0.47772	0.57488	0.03468	0.0422												0.28043	0.20249	0.30745	43.7366	0.29143	46.3798	0.28101	43.8805		129.48	30.0238	158	38.0108
	760.5	0.00366	0.47796	0.57544	0.03488	0.04204												0.28144	0.19888	0.30848	44.2039	0.29247	46.9185	0.28205	44.4334		131.14	29.941	160	38.0676
	760	0.00367	0.47812	0.57624	0.0346	0.04204												0.28236	0.1995	0.30946	44.6581	0.29344	47.5236	0.28301	44.9483		132.8	29.9791	162	38.0996
	759.5	0.00367	0.47856	0.57712	0.03468	0.04228												0.28335	0.20434	0.31048	45.1577	0.29448	48.1133	0.28404	45.4845		134.46	29.9449	164	38.1494
	759	0.00369	0.47852	0.57756	0.0344	0.04212												0.28437	0.20319	0.31151	45.6469	0.29542	48.6225	0.28504	46.0649		136.12	30.0376	166	38.1778
	758.5	0.00367	0.47868	0.57868	0.03468	0.04196												0.28539	0.2001	0.31252	46.0898	0.29647	49.1639	0.286	46.6095		137.78	29.937	168	38.16
	758	0.00365	0.47912	0.57972	0.0346	0.04212												0.28638	0.2034	0.3135	46.5269	0.29744	49.7677	0.28701	47.1063		139.44	29.9765	170	38.2205
	757.5	0.00367	0.47912	0.58012	0.03448	0.042												0.2874	0.20667	0.31449	47.0058	0.29844	50.3234	0.288	47.6461		141.1	29.989	172	38.2738
	757	0.00369	0.47952	0.5812	0.03472	0.0422												0.28834	0.20485	0.31544	47.4829	0.29943	50.823	0.289	48.2233		142.76	29.9883	174	38.3484
	756.5	0.00369	0.47932	0.58184	0.03452	0.042												0.28938	0.20346	0.3165	47.8983	0.30046	51.3581	0.29003	48.7523		144.42	30.0487	176	38.4231
	756	0.00367	0.47992	0.5828	0.03476	0.0424												0.29043	0.20658	0.31746	48.3128	0.3014	51.9431	0.29106	49.2489		146.08	30.01	178	38.4302
	755.5	0.0037	0.47968	0.58344	0.03436	0.04192												0.29143	0.2101	0.31847	48.7783	0.30241	52.4817	0.29206	49.7789		147.74	30.0317	180	38.4017
	755	0.00373	0.48016	0.58468	0.03484	0.0426												0.29238	0.20813	0.31947	49.2085	0.3034	52.9555	0.29305	50.3562		149.4	30.0914	182	38.3342
	754.5	0.00372	0.48032	0.58552	0.03484	0.0424												0.29343	0.20745	0.3205	49.5774	0.30438	53.4989	0.29408	50.8501		151.06	30.098	184	38.3342
	754	0.0037	0.48052	0.5862	0.035	0.04224												0.29441	0.21129	0.32149	49.9757	0.30545	54.0694	0.29507	51.3144		152.72	30.0474	186	38.32
	753.5	0.00369	0.48052	0.58704	0.03484	0.04228												0.29544	0.21334	0.32243	50.3939	0.30645	54.5509	0.29606	51.8557		154.38	30.1105	188	38.2845
	753	0.0037	0.48068	0.58768	0.035	0.04232												0.29642	0.21149	0.32348	50.7811	0.30743	55.0104	0.29704	52.3934		156.04	30.1164	190	38.2702
	752.5	0.00371	0.48072	0.58876	0.03476	0.04228												0.29741	0.21111	0.32446	51.1223	0.30843	55.5427	0.29805	52.8694		157.7	30.1532	192	38.2454
	752	0.00372	0.48084	0.5896	0.035	0.04252												0.29841	0.21508	0.32545	51.4738	0.3094	56.0766	0.29906	53.3379		159.36	30.1696	194	38.1743
	751.5	0.00371	0.48124	0.59068	0.03504	0.04268												0.29939	0.21791	0.32648	51.8537	0.31042	56.5227	0.30003	53.8409		161.02	30.1703	196	38.1281
	751	0.0037	0.48104	0.59112	0.0348	0.04252												0.30035	0.21521	0.32743	52.1889	0.31146	56.9585	0.301	54.3633		162.68	30.1414	198	38.0641
	750.5	0.0037	0.48136	0.59248	0.03504	0.04276												0.30142	0.21577	0.32845	52.4819	0.31246	57.4662	0.30197	54.823		164.34	30.1841	200	38.025
	750	0.0037	0.48172	0.59332	0.03532	0.04292												0.30238	0.22186	0.32943	52.798	0.31343	57.9587	0.30303	55.2582		166	30.1085	202	38.0605
	749.5	0.00373	0.48168	0.59436	0.0352	0.04304												0.30343	0.22276	0.33048	53.1194	0.3144	58.3657	0.30408	55.7645		167.66	30.1611	204	38.1032
	749	0.00371	0.48152	0.59476	0.03516	0.0428												0.30439	0.22062	0.33152	53.3921	0.31546	58.7805	0.30506	56.2479		169.32	30.1591	206	38.2205
	748.5	0.00371	0.48144	0.59544	0.03512	0.04252												0.30544	0.22245	0.33252	53.6058	0.31646	59.2507	0.30603	56.6636		170.98	30.2169	208	38.2809
	748	0.00371	0.48164	0.59664	0.03536	0.0428												0.30642	0.22671	0.33344	53.8473	0.31745	59.698	0.30702	57.0747		172.64	30.3063	210	38.2738
	747.5	0.00371	0.4816	0.5972	0.03504	0.0428												0.30741	0.22784	0.33448	54.1046	0.31845	60.0696	0.30804	57.5385		174.3	30.2334	212	38.224
	747	0.0037	0.48164	0.5984	0.03536	0.0426												0.30839	0.22612	0.33549	54.2743	0.31943	60.4291	0.309	57.9941		175.96	30.3385	214	38.1565
	746.5	0.00369	0.4816	0.59928	0.03528	0.0428												0.30937	0.22802	0.3365	54.4058	0.32047	60.8452	0.31003	58.3612		177.62	30.2228	216	38.0783
	746	0.00372	0.48164	0.5998	0.03536	0.043												0.3104	0.23279	0.33748	54.574	0.3214	61.2425	0.31103	58.7395		179.28	30.305	218	37.9823
	745.5	0.00374	0.48192	0.60064	0.03544	0.04296												0.31139	0.23343	0.33847	54.7081	0.32242	61.5352	0.31205	59.1805		180.94	30.257	220	37.9148
	745	0.00374	0.48152	0.60136	0.03524	0.04272												0.3124	0.23205	0.33945	54.7608	0.3234	61.8419	0.31308	59.5595		182.6	30.2406	222	37.8757
	744.5	0.00369	0.48164	0.60228	0.03536	0.04284												0.31341	0.23443	0.34043	54.7857	0.32442	62.2096	0.314	59.8714		184.26	30.259	224	37.9219
	744	0.00368	0.482	0.60348	0.03568	0.04312												0.31438	0.23896	0.34148	54.8224	0.32541	62.5133	0.31506	60.2219		185.92	30.2274	226	37.9859
	743.5	0.00371	0.48188	0.60432	0.03572	0.04332												0.31541	0.23981	0.34248	54.8188	0.32638	62.7279	0.31601	60.5893		187.58	30.2478	228	38.0534
	743	0.00369	0.48176	0.60532	0.03584	0.04328												0.3164	0.23813	0.34349	54.7114	0.32744	62.9704	0.31704	60.919		189.24	30.0665	230	38.0463
	742.5	0.0037	0.48172	0.60596	0.03568	0.0434												0.24545	0.24137	0.34446	54.5731	0.32846	63.2509	0.31803	61.1816		190.9	30.1742	232	37.9859
	742	0.00373	0.48152	0.60676	0.03608	0.04344												0.3184	0.24682	0.34543	54.424	0.32945	63.4631	0.31906	61.4732		192.56	30.0914	234	37.9716
	741.5	0.00373	0.48152	0.60772	0.03596	0.04336												0.31938	0.24545	0.34647	54.182	0.33046	63.5724	0.32003	61.7755		194.22	30.1164	236	37.9325
	741	0.00373	0.48172	0.60888	0.03632	0.04376														0.34748	53.8415	0.33144	63.7268	0.321	61.9917		195.88	30.2163	238	37.9077
	740.5	0.00373	0.4816	0.60968	0.0364	0.04392														0.34846	53.4348	0.33243	63.8825	0.32205	62.171		197.54	30.1998	240	37.8757
	740	0.00356	0.4816	0.6098	0.0358	0.04348														0.34947	52.9819	0.33347	63.9341	0.32302	62.3833		199.2	30.2472	242	37.8366
	739.5	0.00356	0.48172	0.61128	0.03628	0.0438														0.35043	52.4096	0.3344	63.926	0.32401	62.575		200.86	30.2866	244	37.7691
	739	0.00356	0.48172	0.61188	0.0364	0.04396														0.35145	51.6663	0.33544	63.9263	0.32505	62.6782		202.52	30.3799	246	37.6624
	738.5	0.00357	0.48184	0.61292	0.03652	0.04416														0.3525	50.8181	0.33645	63.9145	0.32604	62.7395		204.18	30.3569	248	37.5807
	738	0.00359	0.4818	0.61388	0.03664	0.04432														0.35348	49.8516	0.33746	63.7878	0.32702	62.8262		205.84	30.397	250	37.4954
	737.5	0.00359	0.482	0.6152	0.03712	0.04472														0.3545	48.6419	0.33842	63.5717	0.32801	62.8801		207.5	30.437	252	37.4207
	737	0.00361	0.48192	0.61596	0.0372	0.04484														0.35545	47.1803	0.33944	63.3776	0.329	62.8187		209.16	30.3943	254	37.3994
	736.5	0.00363	0.48228	0.61728	0.03812	0.04556														0.3565	45.4883	0.34043	63.1239	0.33004	62.7313		210.82	30.3687	256	37.4172
	736	0.00367	0.48236	0.61852	0.03864	0.04612														0.35747	43.4737	0.34141	62.7128	0.33109	62.6638		212.48	30.3648	258	37.4492
	735.5	0.00374	0.48284	0.62024	0.03912	0.04676														0.35846	41.0149	0.34243	62.2373	0.33202	62.5105		214.14	30.3221	260	37.506
	735	0.00373	0.48308	0.6212	0.03976	0.04692														0.35948	38.098	0.34344	61.7301	0.33304	62.2185		215.8	30.3109	262	37.5167
	734.5	0.00374	0.4836	0.62268	0.0406	0.04796														0.36047	34.7937	0.34438	61.1007	0.33405	61.9077		217.46	30.2176	264	37.474
	734	0.00377	0.484	0.62452	0.04152	0.0488														0.36144	31.1984	0.34542	60.2747	0.33502	61.5674		219.12	30.2813	266	37.4705
	733.5	0.0038	0.48452	0.62596	0.04216	0.0498														0.36243	27.5342	0.34639	59.3366	0.336	61.0905		220.78	30.1998	268	37.5167
	733	0.00385	0.485	0.62756	0.0436	0.0508														0.36345	24.1737	0.34741	58.3327	0.33702	60.478		222.44	30.2327	270	37.5878
	732.5	0.00389	0.48548	0.62908	0.04404	0.05152														0.36447	21.2982	0.34842	57.0992	0.33808	59.8237		224.1	30.1775	272	37.698
	732	0.00391	0.48504	0.62964	0.04416	0.05148														0.36546	18.9167	0.34941	55.61	0.33902	59.076		225.76	30.1552	274	37.8117
	731.5	0.0039	0.485	0.6306	0.0442	0.05152														0.36644	16.9411	0.35043	53.9554	0.34006	58.1258		227.42	30.1611	276	37.8686
	731	0.00379	0.48352	0.6302	0.04292	0.051														0.36741	15.3093	0.35142	52.0859	0.34106	57.0294		229.08	30.169	278	37.9041
	730.5	0.00369	0.4818	0.62908	0.04156	0.04964														0.36848	14.0259	0.35239	49.9044	0.342	55.8184		230.74	30.188	280	37.8615
	730	0.00358	0.47948	0.6276	0.03944	0.04716														0.36947	12.9844	0.35341	47.4052	0.34305	54.4546		232.4	30.2005	282	37.865
	729.5	0.00345	0.477	0.62532	0.03692	0.04496														0.37049	12.0753	0.35442	44.6766	0.34399	52.8058		234.06	30.169	284	37.8544
	729	0.00331	0.4754	0.62424	0.03496	0.04324														0.37146	11.3274	0.35542	41.8012	0.34508	50.8902		235.72	30.1703	286	37.8401
	728.5	0.00318	0.47352	0.62304	0.03352	0.042														0.37248	10.7632	0.35644	38.7788	0.34606	48.8054		237.38	30.0855	288	37.833
	728	0.00315	0.4724	0.62284	0.03248	0.04116														0.37348	10.2958	0.3574	35.7279	0.34704	46.5003		239.04	30.186	290	37.8792
	727.5	0.00314	0.47212	0.62328	0.03276	0.0412														0.37446	9.86812	0.35842	32.9217	0.34804	43.9104		240.7	30.0448	292	37.897
	727	0.00313	0.47144	0.6234	0.03268	0.04052														0.37544	9.53646	0.35944	30.4363	0.34899	41.1347		242.36	30.0704	294	37.8508
	726.5	0.00314	0.47088	0.62404	0.03216	0.04084														0.37647	9.31602	0.36042	28.2192	0.35	38.317		244.02	29.9922	296	37.7655
	726	0.00317	0.4708	0.62472	0.03244	0.04084														0.37752	9.13379	0.36142	26.285	0.35105	35.4955		245.68	29.9068	298	37.6766
	725.5	0.00318	0.47004	0.62516	0.0322	0.0406														0.37847	8.95463	0.3624	24.717	0.35208	32.7259		247.34	30.0317	300	37.6304
	725	0.00319	0.47012	0.6262	0.03304	0.04124														0.37947	8.85076	0.36336	23.4593	0.35305	30.1525		249	29.8615	302	37.6304
	724.5	0.00324	0.4704	0.62756	0.03404	0.04196														0.38045	8.82514	0.36442	22.3394	0.35405	27.9003		250.66	29.9863	304	37.5949
	724	0.0033	0.47076	0.62908	0.03496	0.04292														0.38149	8.80331	0.36539	21.3829	0.35505	25.9382		252.32	29.8155	306	37.6873
	723.5	0.00327	0.47072	0.6302	0.03556	0.04348														0.38248	8.78344	0.3664	20.6736	0.35605	24.2019		253.98	29.7656	308	37.801
	723	0.00326	0.47088	0.63152	0.03592	0.044														0.38347	8.80559	0.36745	20.1031	0.35704	22.7346		255.64	29.8109	310	37.9788
	722.5	0.00328	0.47012	0.631	0.03568	0.04376														0.38447	8.89197	0.36841	19.5804	0.35807	21.5364		257.3	29.7025	312	38.1494
	722	0.00325	0.46952	0.63164	0.03572	0.04352														0.38545	8.97228	0.36947	19.1473	0.35901	20.5244		258.96	29.7761	314	38.2596
	721.5	0.00324	0.46896	0.63228	0.03564	0.0438														0.38642	9.02853	0.37043	18.8578	0.36003	19.6489		260.62	29.6532	316	38.2987
	721	0.00323	0.46844	0.63252	0.03556	0.0436														0.38747	9.14758	0.37143	18.6493	0.36101	18.9094		262.28	29.6775	318	38.2845
	720.5	0.0032	0.46796	0.63276	0.03552	0.04368														0.38848	9.32117	0.37242	18.4379	0.36201	18.3542		263.94	29.6309	320	38.3022
	720	0.00318	0.46696	0.63292	0.03544	0.04336														0.38947	9.45906	0.37344	18.2775	0.36303	17.8973		265.6	29.6407	322	38.2702
	719.5	0.00319	0.46644	0.63352	0.0356	0.04364														0.39045	9.58592	0.3744	18.238	0.36403	17.4581		267.26	29.669	324	38.2418
	719	0.0032	0.46596	0.63392	0.03536	0.0436														0.3915	9.7822	0.37539	18.2422	0.36503	17.1293		268.92	29.6118	326	38.2311
	718.5	0.0032	0.46552	0.63404	0.03544	0.04356														0.39243	10.0071	0.3764	18.2105	0.36601	16.9258		270.58	29.7682	328	38.224
	718	0.00315	0.46512	0.6346	0.0358	0.04376														0.3935	10.1951	0.3774	18.2267	0.36701	16.7497		272.24	29.623	330	38.2062
	717.5	0.00313	0.46424	0.63468	0.03548	0.04376														0.39451	10.3786	0.37841	18.3488	0.36803	16.5858		273.9	29.7426	332	38.1885
	717	0.00318	0.46352	0.6352	0.03544	0.04356														0.39548	10.6353	0.37938	18.4878	0.36899	16.5025		275.56	29.6697	334	38.16
	716.5	0.00314	0.46268	0.63524	0.03528	0.04352														0.39645	10.8885	0.38041	18.5755	0.37003	16.5058		277.22	29.6749	336	38.1743
	716	0.00312	0.46212	0.63548	0.03536	0.04348														0.39744	11.1017	0.38137	18.7202	0.37101	16.505		278.88	29.757	338	38.2205
	715.5	0.00315	0.46156	0.63584	0.03556	0.04364														0.39842	11.3491	0.3824	18.9687	0.37207	16.4967		280.54	29.6092	340	38.3449
	715	0.00312	0.46084	0.63616	0.03544	0.04372														0.39946	11.6371	0.38342	19.1631	0.37301	16.5605		282.2	29.7314	342	38.4017
	714.5	0.00309	0.46048	0.63652	0.03576	0.04392														0.40042	11.915	0.38434	19.3297	0.37404	16.6899		283.86	29.6861	344	38.5261
	714	0.00308	0.45972	0.63624	0.03548	0.0436														0.40145	12.1658	0.38544	19.586	0.37504	16.7987		285.52	29.7518	346	38.5546
	713.5	0.00311	0.459	0.63644	0.03556	0.04372														0.40246	12.4357	0.3864	19.8885	0.37603	16.9271		287.18	29.7281	348	38.5226
	713	0.00311	0.45848	0.6368	0.03576	0.04396														0.40343	12.7586	0.3874	20.1396	0.37704	17.0968		288.84	29.7275	350	38.4337
	712.5	0.00307	0.45712	0.6368	0.03536	0.04364														0.4044	13.0665	0.3884	20.38	0.37799	17.3298		290.5	29.759	352	38.3662
	712	0.00304	0.45652	0.63688	0.03512	0.04356														0.40542	13.3365	0.38941	20.7017	0.37906	17.53		292.16	29.7643	354	38.3484
	711.5	0.00302	0.45612	0.63704	0.03552	0.04384														0.40646	13.6826	0.39041	21.0592	0.37999	17.7117		293.82	29.8549	356	38.3307
	711	0.00302	0.45504	0.63716	0.0356	0.04388														0.40747	14.0376	0.39145	21.356	0.38098	17.9877		295.48	29.8004	358	38.288
	710.5	0.00304	0.45448	0.63732	0.03556	0.04376														0.40851	14.3583	0.39243	21.6528	0.38205	18.2949		297.14	29.8004	360	38.3164
	710	0.00302	0.45384	0.63716	0.03572	0.04372														0.40948	14.6454	0.39341	22.0382	0.38302	18.5364		298.8	29.8326	362	38.2524
	709.5	0.00298	0.45284	0.63688	0.0356	0.04384														0.41048	14.984	0.3944	22.4252	0.38404	18.7929		300.46	29.8076	364	38.1565
	709	0.00298	0.45212	0.6374	0.03548	0.04392														0.4115	15.3659	0.39541	22.7609	0.38504	19.1058		302.12	29.8884	366	38.1352
	708.5	0.00297	0.45144	0.63748	0.03576	0.04436														0.4125	15.6913	0.39647	23.0982	0.38603	19.4744		303.78	29.8326	368	38.1387
	708	0.00297	0.45084	0.63752	0.03596	0.04416														0.41351	16.001	0.39742	23.5252	0.38704	19.7764		305.44	29.9082	370	38.1743
	707.5	0.00299	0.4498	0.6372	0.0356	0.04396														0.41449	16.3771	0.39842	23.9531	0.38803	20.0867		307.1	29.9666	372	38.2702
	707	0.00293	0.44872	0.63712	0.0352	0.0438														0.41548	16.7594	0.39939	24.2984	0.38909	20.4785		308.76	29.9758	374	38.3662
	706.5	0.00292	0.44812	0.63704	0.03504	0.0438														0.41648	17.0998	0.40038	24.6781	0.39002	20.8632		310.42	30.054	376	38.3946
	706	0.00292	0.44728	0.63692	0.03524	0.04372														0.4175	17.4421	0.40142	25.1548	0.39099	21.1998		312.08	30.0231	378	38.4657
	705.5	0.00289	0.44632	0.6366	0.03552	0.04412														0.41844	17.8231	0.40236	25.5884	0.392	21.5631		313.74	30.0882	380	38.4195
	705	0.00288	0.44564	0.63672	0.0354	0.04392														0.4195	18.2325	0.40343	25.9577	0.39306	21.9691		315.4	30.0487	382	38.384
	704.5	0.0029	0.44456	0.63648	0.03504	0.04364														0.4205	18.5885	0.4044	26.3919	0.39407	22.383		317.06	30.1315	384	38.4088
	704	0.00292	0.44404	0.63644	0.03532	0.04396														0.42145	18.9433	0.40537	26.8842	0.39502	22.754		318.72	30.0645	386	38.4088
	703.5	0.00292	0.44284	0.63616	0.03528	0.0438														0.42245	19.3489	0.40638	27.3781	0.39602	23.1639		320.38	30.052	388	38.4053
	703	0.00291	0.442	0.63604	0.03532	0.04392														0.42348	19.7546	0.40739	27.7751	0.39701	23.6279		322.04	30.1782	390	38.4266
	702.5	0.0029	0.44132	0.63568	0.03528	0.04368														0.42447	20.1158	0.40845	28.2368	0.39803	24.0792		323.7	30.0652	392	38.5048
	702	0.00289	0.44044	0.63552	0.03528	0.04384														0.42546	20.4873	0.40944	28.7477	0.399	24.4702		325.36	30.1342	394	38.5332
	701.5	0.00289	0.43956	0.63524	0.0352	0.04392														0.42647	20.9016	0.41045	29.2035	0.39999	24.9221		327.02	30.0376	396	38.5546
	701	0.00288	0.4388	0.63536	0.03584	0.04412														0.42744	21.319	0.41145	29.6353	0.40099	25.4068		328.68	30.012	398	38.5653
	700.5	0.00287	0.43792	0.63496	0.03556	0.04412														0.42845	21.6776	0.41241	30.1174	0.402	25.8494		330.34	30.0448	400	38.5226
	700	0.00284	0.43684	0.63448	0.0352	0.04376														0.42948	22.063	0.41346	30.6399	0.40303	26.2482		332	29.9968	402	38.4515
	699.5	0.00283	0.43584	0.63396	0.03508	0.04376														0.43048	22.5112	0.41439	31.1224	0.40399	26.7668		333.66	30.0645	404	38.4195
	699	0.00283	0.43492	0.6336	0.03488	0.04364														0.43152	22.917	0.41542	31.554	0.40502	27.3079		335.32	30.0382	406	38.4195
	698.5	0.00284	0.43392	0.63308	0.03492	0.04364														0.43255	23.2914	0.41641	32.0588	0.40603	27.8145		336.98	30.008	408	38.4444
	698	0.00283	0.43296	0.63312	0.03492	0.04376														0.43348	23.7088	0.41743	32.6135	0.40704	28.3036		338.64	30.0008	410	38.3982
	697.5	0.0028	0.4322	0.63312	0.03516	0.04416														0.43449	24.1446	0.41839	33.086	0.40806	28.8474		340.3	29.9942	412	38.3378
	697	0.00279	0.4312	0.6322	0.03508	0.04408														0.43552	24.5459	0.41947	33.5529	0.40909	29.3792		341.96	30.1007	414	38.2134
	696.5	0.00276	0.43024	0.632	0.03508	0.04368														0.43648	24.9235	0.42042	34.0873	0.41009	29.8525		343.62	30.0244	416	38.0783
	696	0.00276	0.42932	0.6312	0.03504	0.0436														0.4375	25.3427	0.42145	34.6447	0.4111	30.3285		345.28	30.1604	418	37.9646
	695.5	0.00277	0.42844	0.63096	0.03504	0.04376														0.43851	25.7855	0.42244	35.124	0.41206	30.8614		346.94	30.0264	420	37.9432
	695	0.00272	0.42772	0.63052	0.03508	0.04408														0.43948	26.1857	0.42343	35.5928	0.41301	31.3826		348.6	30.1	422	38.0143
	694.5	0.00272	0.42652	0.6298	0.03492	0.04392														0.44045	26.5724	0.4244	36.1478	0.41402	31.8976		350.26	30.0408	424	38.0143
	694	0.00277	0.42576	0.62932	0.03496	0.04388														0.44146	26.9999	0.42544	36.7024	0.41507	32.419		351.92	29.9745	426	38.0783
	693.5	0.00274	0.42472	0.62908	0.03496	0.04388														0.44248	27.4423	0.42639	37.1819	0.41603	33.0257		353.58	29.983	428	38.0783
	693	0.00271	0.42408	0.62876	0.03524	0.0442														0.44346	27.8477	0.42746	37.6813	0.41703	33.6091		355.24	29.916	430	38.1956
	692.5	0.00273	0.42304	0.62804	0.035	0.04396														0.44447	28.2377	0.42844	38.2462	0.41802	34.1097		356.9	29.9167	432	38.2667
	692	0.00271	0.42192	0.62752	0.03484	0.04392														0.44553	28.6733	0.4294	38.7967	0.41902	34.6913		358.56	29.9035	434	38.3591
	691.5	0.00268	0.42084	0.62688	0.0348	0.04372														0.44651	29.1253	0.43041	39.2911	0.42005	35.2294		360.22	29.8799	436	38.4088
	691	0.00269	0.4198	0.62624	0.03484	0.044														0.44749	29.5132	0.43148	39.8029	0.42101	35.8006		361.88	29.9094	438	38.4302
	690.5	0.00269	0.41888	0.62572	0.035	0.044														0.44848	29.8997	0.43245	40.3919	0.42202	36.3066		363.54	29.8681	440	38.4693
	690	0.00268	0.41792	0.625	0.03496	0.04416														0.44946	30.3482	0.43345	40.9496	0.42302	36.8306		365.2	29.964	442	38.5084
	689.5	0.00267	0.4168	0.62452	0.035	0.044														0.45054	30.7853	0.43445	41.423	0.42399	37.4367		366.86	29.9134	444	38.4657
	689	0.00266	0.41592	0.62384	0.03476	0.04364														0.45149	31.1628	0.43544	41.9519	0.42505	37.9688		368.52	30.0402	446	38.4124
	688.5	0.00262	0.41496	0.623	0.035	0.04372														0.45249	31.5637	0.43641	42.5491	0.42602	38.4786		370.18	30.0028	448	38.3555
	688	0.00258	0.41432	0.62268	0.0352	0.04416														0.45346	32.006	0.43749	43.0849	0.42702	39.1037		371.84	30.0645	450	38.2596
	687.5	0.00258	0.41292	0.62212	0.03496	0.04416														0.4545	32.4305	0.43847	43.5678	0.42804	39.7459		373.5	30.0271	452	38.1103
	687	0.00259	0.41204	0.62112	0.03484	0.04404														0.45548	32.8078	0.43941	44.121	0.42907	40.3267		375.16	30.0166	454	37.9219
	686.5	0.0026	0.41116	0.6206	0.03496	0.04424														0.45648	33.21	0.44046	44.7196	0.43006	40.8264		376.82	30.1506	456	37.7157
	686	0.0026	0.41032	0.62	0.03456	0.04436														0.45746	33.6561	0.44145	45.2426	0.43108	41.4128		378.48	30.1499	458	37.5878
	685.5	0.00259	0.40912	0.61904	0.035	0.0442														0.45847	34.0635	0.44242	45.7299	0.43207	42.0804		380.14	30.0763	460	37.4989
	685	0.00262	0.40788	0.61804	0.03484	0.04392														0.45944	34.4395	0.44339	46.3068	0.43307	42.6609		381.8	30.0829	462	37.3958
	684.5	0.00262	0.40716	0.61748	0.03504	0.0446														0.46045	34.8421	0.44444	46.8963	0.4341	43.1532		383.46	30.0343	464	37.3852
	684	0.00257	0.40604	0.61632	0.0346	0.04412														0.46148	35.2718	0.44542	47.4105	0.43503	43.7983		385.12	30.0376	466	37.339
	683.5	0.00255	0.40508	0.6158	0.03472	0.044														0.46241	35.6758	0.44641	47.924	0.43607	44.4811		386.78	29.9798	468	37.3212
	683	0.00255	0.40392	0.6148	0.03488	0.04412														0.4635	36.0337	0.44743	48.4934	0.43706	45.1336		388.44	30.0737	470	37.3781
	682.5	0.00252	0.40292	0.61392	0.0346	0.04408														0.4645	36.4338	0.44838	49.0702	0.43806	45.6777		390.1	29.9817	472	37.4385
	682	0.0025	0.40192	0.61344	0.03464	0.04432														0.46546	36.8668	0.44944	49.5806	0.43905	46.2975		391.76	30.0087	474	37.506
	681.5	0.00247	0.40052	0.61228	0.0342	0.04356														0.46642	37.2346	0.45043	50.0824	0.44005	46.9586		393.42	29.8286	476	37.5949
	681	0.00246	0.4	0.61168	0.03484	0.0444														0.46749	37.5871	0.45142	50.6633	0.44105	47.5397		395.08	29.8201	478	37.698
	680.5	0.0025	0.39896	0.61092	0.03464	0.04404														0.46851	37.996	0.45243	51.2349	0.44204	48.1247		396.74	29.9449	480	37.7513
	680	0.00247	0.39812	0.61016	0.0348	0.04416														0.46948	38.408	0.45342	51.7285	0.44303	48.7839		398.4	29.8983	482	37.7868
	679.5	0.00245	0.39692	0.60904	0.0348	0.04432														0.47044	38.7665	0.45438	52.2335	0.44401	49.4573		400.06	29.8746	484	37.7619
	679	0.00245	0.39588	0.60792	0.0346	0.04412														0.47146	39.1116	0.45543	52.8158	0.44497	50.0145		401.72	29.96	486	37.7122
	678.5	0.00246	0.39484	0.60696	0.03468	0.04424														0.47245	39.5116	0.45642	53.3739	0.44605	50.6203		403.38	30.0349	488	37.6589
	678	0.00247	0.39368	0.606	0.03432	0.04432														0.47347	39.8989	0.45738	53.863	0.44706	51.3189		405.04	30.0415	490	37.5664
	677.5	0.00246	0.39292	0.60508	0.0346	0.04408														0.47447	40.2341	0.45839	54.3723	0.44802	52.058		406.7	30.0566	492	37.5025
	677	0.00244	0.39188	0.60436	0.0348	0.04444														0.4755	40.584	0.45942	54.9613	0.44906	52.6497		408.36	30.1434	494	37.4847
	676.5	0.00243	0.39068	0.6032	0.0346	0.04424														0.47645	40.9641	0.46036	55.4842	0.45005	53.069		410.02	30.0323	496	37.4634
	676	0.00242	0.38984	0.60256	0.03472	0.04444														0.47745	41.3271	0.46143	55.9465	0.45103	53.6576		411.68	30.0731	498	37.4527
	675.5	0.00242	0.38872	0.60132	0.03448	0.0442														0.47843	41.652	0.46243	56.4878	0.45206	54.3414		413.34	30.0691	500	37.4349
	675	0.00238	0.38788	0.60008	0.03436	0.04408														0.47943	41.9743	0.46342	57.0512	0.45302	54.8845		415	30.1131	502	37.3781
	674.5	0.00231	0.38636	0.59908	0.03436	0.04436														0.48045	42.3413	0.46438	57.5461	0.454	55.5446		416.66	30.1342	504	37.3247
	674	0.00233	0.38556	0.59832	0.03444	0.04408														0.48141	42.6978	0.46541	58.0139	0.45505	56.3171		418.32	30.0638	506	37.3177
	673.5	0.00236	0.38432	0.59688	0.03416	0.04396														0.48243	42.9867	0.46639	58.5436	0.45606	56.9758		419.98	30.075	508	37.3354
	673	0.00234	0.38352	0.59608	0.0342	0.04428														0.48344	43.313	0.46738	59.0926	0.45702	57.5427		421.64	30.0501	510	37.339
	672.5	0.00232	0.38252	0.59476	0.03416	0.04428														0.48446	43.6697	0.4684	59.5678	0.45801	58.093		423.3	30.0225	512	37.3639
	672	0.00233	0.38168	0.59412	0.03432	0.04444														0.48545	43.9891	0.46943	60.019	0.45901	58.7749		424.96	30.0737	514	37.4065
	671.5	0.00231	0.38064	0.59288	0.0344	0.04468														0.48648	44.2608	0.47043	60.562	0.46004	59.3802		426.62	30.0369	516	37.4101
	671	0.00231	0.37948	0.59164	0.0344	0.0442														0.4875	44.5638	0.47143	61.0846	0.46099	59.8277		428.28	30.0619	518	37.4349
	670.5	0.00233	0.37864	0.59052	0.03424	0.04436														0.48852	44.8996	0.47241	61.5264	0.462	60.4878		429.94	29.9187	520	37.3994
	670	0.00232	0.37772	0.5894	0.03444	0.04456														0.4895	45.1902	0.47344	61.9729	0.46304	61.1559		431.6	29.9784	522	37.3354
	669.5	0.00228	0.3766	0.58852	0.03416	0.04412														0.49043	45.4369	0.47444	62.4877	0.46398	61.8118		433.26	29.9108	524	37.307
	669	0.00226	0.37552	0.5872	0.03392	0.04424														0.4915	45.728	0.47545	62.9872	0.465	62.3596		434.92	29.8779	526	37.307
	668.5	0.00224	0.37484	0.58628	0.03436	0.04464														0.49241	46.033	0.47638	63.3903	0.46599	63.007		436.58	29.8858	528	37.3745
	668	0.00222	0.37352	0.5848	0.03428	0.04428														0.49344	46.2911	0.47738	63.8256	0.46702	63.6401		438.24	29.9482	530	37.5451
	667.5	0.00222	0.37264	0.58372	0.03416	0.04424														0.49449	46.5347	0.47844	64.3358	0.46805	64.1912		439.9	29.9988	532	37.6055
	667	0.00226	0.37172	0.58292	0.03424	0.04416														0.49548	46.8069	0.4794	64.781	0.46899	64.7488		441.56	30.0205	534	37.6802
	666.5	0.00223	0.37072	0.58144	0.03416	0.04456														0.49645	47.0961	0.48041	65.1589	0.47006	65.3709		443.22	30.0842	536	37.7548
	666	0.0022	0.36992	0.58056	0.03432	0.0446														0.49749	47.3353	0.48144	65.5867	0.47104	65.985		444.88	30.1079	538	37.8082
	665.5	0.00223	0.36892	0.5794	0.03436	0.04464														0.49843	47.545	0.48237	66.0554	0.47208	66.5061		446.54	30.1447	540	37.865
	665	0.00224	0.36812	0.57856	0.03436	0.04452														0.49945	47.8006	0.48344	66.4781	0.473	67.0324		448.2	30.2616	542	37.9006
	664.5	0.00221	0.36704	0.57704	0.03424	0.04452														0.50042	48.0649	0.48446	66.8297	0.47404	67.5644		449.86	30.2485	544	37.8722
	664	0.00218	0.36628	0.57636	0.03468	0.0446														0.50146	48.2717	0.48537	67.2258	0.47498	68.2445		451.52	30.2721	546	37.833
	663.5	0.00215	0.36516	0.57488	0.03444	0.04464														0.50245	48.4647	0.48643	67.6568	0.47602	68.8273		453.18	30.2623	548	37.7904
	663	0.00217	0.36408	0.57352	0.03424	0.04472														0.50344	48.7048	0.48744	68.0153	0.47704	69.3739		454.84	30.3194	550	37.8153
	662.5	0.00218	0.3632	0.57232	0.03412	0.04444														0.50443	48.943	0.48845	68.3313	0.47795	70.0083		456.5	30.3733	552	37.8153
	662	0.00216	0.36236	0.57116	0.03432	0.04492														0.50546	49.1237	0.48944	68.6969	0.47898	70.4433		458.16	30.4009	554	37.7797
	661.5	0.00213	0.3614	0.56976	0.03396	0.04456														0.50647	49.2991	0.49046	69.0793	0.48006	70.9155		459.82	30.4035	556	37.7264
	661	0.00213	0.36048	0.5686	0.034	0.04464														0.50746	49.5335	0.49143	69.3956	0.48101	71.533		461.48	30.3247	558	37.7051
	660.5	0.00217	0.35952	0.56748	0.03404	0.04428														0.50844	49.7465	0.4924	69.6595	0.48203	72.0526		463.14	30.3162	560	37.7406
	660	0.00215	0.35868	0.56632	0.03404	0.04464														0.50942	49.9054	0.49341	69.9855	0.483	72.7493		464.8	30.215	562	37.7619
	659.5	0.0021	0.35792	0.56528	0.03404	0.0448														0.51045	50.0841	0.49444	70.3288	0.48394	73.2565		466.46	30.2176	564	37.8046
	659	0.0021	0.35708	0.56388	0.03432	0.04488														0.51142	50.2887	0.49541	70.5699	0.48501	73.8209		468.12	30.2163	566	37.7904
	658.5	0.00209	0.35608	0.56284	0.03408	0.04464														0.51244	50.4731	0.4964	70.7951	0.48606	74.3958		469.78	30.1368	568	37.7619
	658	0.00207	0.35528	0.56168	0.03424	0.045														0.51348	50.6194	0.49738	71.089	0.48704	74.8421		471.44	30.1893	570	37.7762
	657.5	0.00206	0.35396	0.56032	0.0338	0.04444														0.51443	50.7716	0.49843	71.3483	0.48802	75.3503		473.1	30.1151	572	37.7762
	657	0.00208	0.35336	0.55908	0.03404	0.04464														0.51547	50.9651	0.4994	71.5169	0.48904	75.8653		474.76	30.1217	574	37.7584
	656.5	0.00209	0.35232	0.5578	0.03404	0.04448														0.51647	51.1366	0.50042	71.6897	0.49005	76.3926		476.42	30.0461	576	37.7513
	656	0.00207	0.35156	0.55672	0.0342	0.0448														0.51741	51.2571	0.50141	71.9144	0.49102	76.7777		478.08	30.0264	578	37.7868
	655.5	0.00204	0.35064	0.5552	0.034	0.04472														0.51846	51.4056	0.50241	72.102	0.49203	77.2564		479.74	30.0238	580	37.8153
	655	0.00203	0.3496	0.5538	0.03364	0.04456														0.51942	51.5925	0.50339	72.2005	0.49301	77.7184		481.4	30.1013	582	37.8686
	654.5	0.00202	0.34892	0.55284	0.03408	0.04472														0.52042	51.7388	0.5044	72.3079	0.49396	78.1713		483.06	30.0619	584	37.929
	654	0.00202	0.3478	0.55144	0.03364	0.04468														0.52147	51.8541	0.5054	72.462	0.49505	78.7115		484.72	30.1302	586	38.0285
	653.5	0.00204	0.34716	0.55048	0.03404	0.04488														0.52239	51.9944	0.50643	72.562	0.49603	79.1026		486.38	30.1394	588	38.0392
	653	0.00204	0.34624	0.54924	0.03392	0.04496														0.52343	52.1693	0.50738	72.5881	0.49704	79.5798		488.04	30.2045	590	38.0605
	652.5	0.00198	0.34536	0.54784	0.0336	0.0444														0.52445	52.2902	0.50846	72.6276	0.49801	80.0301		489.7	30.1158	592	38.0285
	652	0.00198	0.34452	0.54644	0.03368	0.0446														0.52542	52.3797	0.5094	72.7024	0.49899	80.3562		491.36	30.1447	594	38.0214
	651.5	0.00199	0.34388	0.54552	0.0342	0.04492														0.52647	52.5249	0.51045	72.7392	0.5	80.7049		493.02	30.0606	596	38.057
	651	0.00197	0.34272	0.54364	0.03348	0.04468														0.52747	52.6711	0.51138	72.6598	0.50099	81.1005		494.68	30.1795	598	38.0499
	650.5	0.00192	0.34208	0.54284	0.03368	0.04496														0.52845	52.7702	0.51242	72.6085	0.50198	81.4973		496.34	30.1158	600	38.1174
	650	0.00192	0.34152	0.54172	0.03432	0.04504														0.52945	52.8627	0.51344	72.615	0.50298	81.7803		498	30.1985	602	38.1174
	649.5	0.00194	0.34032	0.5402	0.0338	0.04492														0.53045	52.9853	0.5144	72.5279	0.50403	82.1192		499.66	30.1138	604	38.1423
	649	0.00192	0.33952	0.53876	0.03384	0.04468														0.53149	53.118	0.51543	72.3753	0.50499	82.559		501.32	30.0671	606	38.1352
	648.5	0.00192	0.33868	0.5376	0.03356	0.04484														0.53244	53.1993	0.51639	72.2656	0.50599	82.8711		502.98	30.1723	608	38.1138
	648	0.00192	0.33804	0.5362	0.03372	0.04488														0.53344	53.266	0.51742	72.1763	0.50699	83.0609		504.64	30.0987	610	38.1067
	647.5	0.00193	0.33724	0.53488	0.0336	0.04488														0.53445	53.3882	0.51838	72.004	0.508	83.3039		506.3	30.1499	612	38.089
	647	0.00193	0.33624	0.53356	0.03336	0.04472														0.53547	53.4965	0.5194	71.7694	0.509	83.6722		507.96	30.0744	614	38.0499
	646.5	0.00189	0.33532	0.53232	0.0334	0.04476														0.53644	53.5572	0.52038	71.6022	0.51004	83.9517		509.62	30.098	616	37.9539
	646	0.00187	0.335	0.53156	0.0338	0.04524														0.53742	53.6049	0.5214	71.447	0.51105	84.003		511.28	30.0914	618	37.8722
	645.5	0.00188	0.33412	0.52992	0.03392	0.04504														0.53842	53.6918	0.52239	71.1886	0.51202	84.2437		512.94	29.9403	620	37.7762
	645	0.00187	0.33336	0.52884	0.03388	0.04508														0.53945	53.7837	0.52346	70.9154	0.51305	84.3983		514.6	30.0803	622	37.6873
	644.5	0.00186	0.33232	0.5272	0.03336	0.04492														0.54039	53.8062	0.52438	70.6914	0.51401	84.6167		516.26	30.0271	624	37.5629
	644	0.00186	0.33136	0.5258	0.03336	0.04464														0.54144	53.8241	0.52542	70.4549	0.51502	84.6845		517.92	29.983	626	37.4278
	643.5	0.00186	0.33076	0.52492	0.03352	0.04504														0.54244	53.9006	0.52643	70.1463	0.51597	84.8603		519.58	30.033	628	37.3034
	643	0.00185	0.33	0.5234	0.03348	0.04508														0.54341	53.9471	0.52741	69.821	0.51701	85.0023		521.24	30.0382	630	37.2075
	642.5	0.00184	0.32936	0.52216	0.03392	0.0452														0.54445	53.9347	0.52846	69.5667	0.51802	85.0193		522.9	29.9916	632	37.179
	642	0.00186	0.32848	0.52092	0.03376	0.04468														0.54542	53.944	0.5294	69.2976	0.51903	84.8894		524.56	29.937	634	37.1435
	641.5	0.00184	0.32772	0.51964	0.03356	0.04504														0.54647	53.9699	0.53041	68.9304	0.52001	84.8527		526.22	29.9942	636	37.1755
	641	0.0018	0.32688	0.51828	0.03364	0.04516														0.54747	53.9806	0.5314	68.5953	0.521	84.8901		527.88	29.9732	638	37.1826
	640.5	0.00176	0.32616	0.51692	0.03336	0.04516														0.54847	53.9333	0.53242	68.3295	0.52201	84.8389		529.54	30.0566	640	37.1826
	640	0.00177	0.32524	0.5156	0.03328	0.045														0.54946	53.8948	0.53342	68.0126	0.52307	84.7323		531.2	30.0776	642	37.1968
	639.5	0.00178	0.32496	0.51468	0.03388	0.0454														0.55045	53.886	0.53442	67.6434	0.52397	84.5096		532.86	30.1263	644	37.2466
	639	0.00175	0.32384	0.51324	0.03352	0.04508														0.55145	53.8346	0.53538	67.3066	0.52503	84.4405		534.52	30.1966	646	37.2963
	638.5	0.00176	0.32296	0.51172	0.03328	0.04492														0.55248	53.7334	0.53642	67.0307	0.52602	84.1826		536.18	30.148	648	37.3461
	638	0.00177	0.32236	0.5106	0.0336	0.045														0.55344	53.6466	0.5374	66.6894	0.52702	83.7742		537.84	30.2373	650	37.4385
	637.5	0.00176	0.32176	0.5094	0.03348	0.04512														0.55447	53.5755	0.53839	66.292	0.52803	83.4389		539.5	30.2228	652	37.4314
	637	0.00175	0.32088	0.50804	0.0336	0.045														0.55546	53.4651	0.5394	65.9664	0.52902	83.1824		541.16	30.2682	654	37.4883
	636.5	0.0017	0.32024	0.50688	0.03352	0.04524														0.55641	53.2953	0.54035	65.6747	0.53002	82.7202		542.82	30.2616	656	37.4811
	636	0.00169	0.31944	0.50556	0.03352	0.04508														0.5574	53.149	0.54137	65.3155	0.53103	82.2157		544.48	30.3221	658	37.4278
	635.5	0.00168	0.31884	0.5044	0.03332	0.04512														0.55841	53.0232	0.54241	64.9363	0.53198	81.7336		546.14	30.3641	660	37.371
	635	0.0017	0.31796	0.5028	0.03336	0.04496														0.55942	52.8246	0.54339	64.6029	0.53302	81.2919		547.8	30.278	662	37.2999
	634.5	0.00171	0.31768	0.50208	0.03388	0.04556														0.56042	52.5812	0.54437	64.3109	0.534	80.8705		549.46	30.3575	664	37.2572
	634	0.0017	0.31644	0.50004	0.03312	0.045														0.56147	52.3712	0.54539	63.959	0.53509	80.3474		551.12	30.3056	666	37.2821
	633.5	0.00171	0.31568	0.499	0.03328	0.04508														0.56243	52.1422	0.54638	63.5608	0.536	79.8048		552.78	30.2688	668	37.3745
	633	0.00166	0.31496	0.4974	0.0332	0.04512														0.56343	51.8551	0.54742	63.2542	0.53699	79.356		554.44	30.3109	670	37.4101
	632.5	0.00165	0.31444	0.49644	0.0334	0.04528														0.56447	51.5276	0.54841	62.9596	0.538	78.6095		556.1	30.186	672	37.4527
	632	0.00168	0.31392	0.49544	0.03368	0.0454														0.56541	51.2068	0.54941	62.5883	0.53902	77.9777		557.76	30.2531	674	37.4705
	631.5	0.00165	0.3126	0.49348	0.03316	0.04496														0.56641	50.8772	0.55039	62.211	0.53998	77.4032		559.42	30.2005	676	37.4776
	631	0.00163	0.31212	0.49252	0.03324	0.04516														0.56744	50.4745	0.5514	61.9103	0.54097	76.7916		561.08	30.2091	678	37.5523
	630.5	0.00164	0.31172	0.49152	0.0334	0.04544														0.56841	50.0356	0.55239	61.6134	0.54198	76.2366		562.74	30.1985	680	37.6162
	630	0.00167	0.31088	0.48988	0.03336	0.04528														0.56944	49.6052	0.55343	61.2378	0.54301	75.6416		564.4	30.1335	682	37.7086
	629.5	0.00167	0.31024	0.48916	0.03368	0.04544														0.57043	49.1522	0.55444	60.8699	0.54394	75.0974		566.06	30.144	684	37.7726
	629	0.00164	0.30964	0.48752	0.03336	0.04536														0.57141	48.6311	0.5554	60.5903	0.54503	74.4679		567.72	30.0947	686	37.8401
	628.5	0.00162	0.30852	0.48624	0.03304	0.0452														0.57245	48.0618	0.55638	60.2953	0.54599	73.8115		569.38	30.165	688	37.865
	628	0.0016	0.30804	0.48476	0.03328	0.04544														0.57346	47.4993	0.55734	59.9272	0.5471	73.2146		571.04	30.0297	690	37.8295
	627.5	0.00159	0.30704	0.4834	0.03288	0.045														0.57443	46.9162	0.55838	59.5895	0.54802	72.6525		572.7	30.0678	692	37.7548
	627	0.00158	0.30668	0.48268	0.03344	0.04536														0.57544	46.2342	0.55937	59.3184	0.54905	71.9614		574.36	30.1072	694	37.6269
	626.5	0.00159	0.30596	0.48096	0.0332	0.04532														0.5764	45.5151	0.56043	59.0327	0.55005	71.2386		576.02	30.0205	696	37.57
	626	0.00159	0.30532	0.47996	0.03312	0.04544														0.57749	44.8231	0.5614	58.692	0.55101	70.7267		577.68	30.1184	698	37.4136
	625.5	0.00158	0.30472	0.47872	0.0334	0.0458														0.57841	44.0755	0.56242	58.3644	0.55201	70.1792		579.34	30.0954	700	37.339
	625	0.00158	0.30412	0.47748	0.03356	0.04572														0.57942	43.2473	0.56338	58.1154	0.55306	69.5683		581	30.1368	702	37.3319
	624.5	0.00154	0.3032	0.47636	0.03316	0.04548														0.58041	42.4031	0.56442	57.8444	0.55399	68.9962		582.66	30.1243	704	37.4278
	624	0.00156	0.30244	0.4748	0.03304	0.0456														0.5814	41.5723	0.56539	57.5061	0.55507	68.5232		584.32	30.1539	706	37.5345
	623.5	0.00158	0.30192	0.47384	0.03344	0.04556														0.58243	40.7002	0.56639	57.2103	0.556	68.0106		585.98	30.188	708	37.7406
	623	0.00155	0.30108	0.4724	0.03304	0.04552														0.58346	39.7629	0.56738	56.9891	0.55701	67.4798		587.64	30.1893	710	38.0356
	622.5	0.00152	0.30048	0.47076	0.03288	0.0452														0.58444	38.8391	0.56839	56.7202	0.55798	66.9186		589.3	30.3056	712	38.32
	622	0.00152	0.29968	0.46956	0.0328	0.04516														0.58544	37.9537	0.56939	56.3998	0.55899	66.4898		590.96	30.2215	714	38.487
	621.5	0.00152	0.29896	0.46844	0.03284	0.04532														0.58643	37.0305	0.57039	56.1412	0.55996	65.9403		592.62	30.2787	716	38.5261
	621	0.00153	0.29812	0.46712	0.03288	0.04536														0.58745	36.0835	0.5714	55.9559	0.56098	65.4552		594.28	30.2662	718	38.5332
	620.5	0.00153	0.29784	0.466	0.03284	0.04556														0.58844	35.1699	0.57241	55.7043	0.56196	65.0596		595.94	30.2518	720	38.5048
	620	0.00149	0.29712	0.4648	0.03328	0.04552														0.58944	34.3143	0.57343	55.4203	0.56301	64.7414		597.6	30.347	722	38.5013
	619.5	0.00147	0.29648	0.46364	0.0332	0.04564														0.59047	33.4761	0.5744	55.2387	0.56405	64.3999		599.26	30.2544	724	38.4373
	619	0.0015	0.29572	0.46252	0.03288	0.04552														0.59145	32.6179	0.57534	55.0723	0.56498	63.9255		600.92	30.3937	726	38.3271
	618.5	0.0015	0.29524	0.46128	0.03304	0.04552														0.59242	31.8339	0.57636	54.8462	0.56601	63.496		602.58	30.3418	728	38.1743
	618	0.00147	0.29432	0.45964	0.03272	0.04572														0.59343	31.1394	0.57734	54.6373	0.56699	63.123		604.24	30.3017	730	37.9788
	617.5	0.00146	0.2938	0.45864	0.03304	0.04576														0.59443	30.4316	0.57838	54.5065	0.568	62.8088		605.9	30.3516	732	37.8544
	617	0.00144	0.29296	0.45748	0.03292	0.04564														0.59539	29.7396	0.57938	54.3972	0.56902	62.3865		607.56	30.328	734	37.7371
	616.5	0.00145	0.29212	0.45592	0.0328	0.04524														0.59643	29.1341	0.5804	54.2429	0.56999	62.0637		609.22	30.2715	736	37.6838
	616	0.00143	0.29176	0.45492	0.03292	0.04544														0.59745	28.5811	0.58141	54.1131	0.57102	61.8046		610.88	30.2748	738	37.6091
	615.5	0.00142	0.29112	0.45372	0.03292	0.04552														0.59848	28.0236	0.58239	54.0741	0.572	61.5711		612.54	30.3989	740	37.5842
	615	0.00143	0.29044	0.4524	0.03296	0.04556														0.59943	27.467	0.58338	54.047	0.57298	61.3501		614.2	30.3864	742	37.5523
	614.5	0.00143	0.28988	0.45144	0.03284	0.0456														0.60044	26.9765	0.58441	53.9791	0.57401	61.1145		615.86	30.4311	744	37.4989
	614	0.0014	0.28932	0.45004	0.03292	0.04564														0.60139	26.5089	0.58543	53.9539	0.57492	60.9081		617.52	30.4048	746	37.4954
	613.5	0.00137	0.28796	0.44844	0.03244	0.04528														0.60243	26.001	0.58646	54.0125	0.57599	60.7079		619.18	30.3832	748	37.4918
	613	0.00136	0.28776	0.44752	0.03264	0.04584														0.60346	25.505	0.58739	54.084	0.57699	60.4061		620.84	30.5198	750	37.4954
	612.5	0.00133	0.28724	0.44636	0.03308	0.046														0.60444	25.0458	0.58839	54.0881	0.57798	60.2736		622.5	30.4633	752	37.5274
	612	0.00135	0.28632	0.44496	0.03268	0.04576														0.6054	24.5845	0.58942	54.1523	0.57896	60.1783		624.16	30.5362	754	37.4954
	611.5	0.00138	0.28556	0.44404	0.0328	0.0456														0.60645	24.0767	0.59045	54.3242	0.57998	60.0524		625.82	30.5553	756	37.4669
	611	0.00135	0.28488	0.44288	0.03276	0.04576														0.60744	23.5458	0.5914	54.4609	0.58101	59.9619		627.48	30.4311	758	37.4456
	610.5	0.00137	0.28412	0.44148	0.03284	0.04568														0.60845	23.0486	0.5924	54.5487	0.58199	59.8722		629.14	30.5533	760	37.4456
	610	0.00139	0.28332	0.43984	0.03244	0.04532														0.60942	22.5306	0.5934	54.7246	0.58302	59.8807		630.8	30.3648	762	37.4065
	609.5	0.00137	0.283	0.43868	0.0324	0.04564														0.61041	21.9325	0.59436	54.9638	0.58399	59.8337		632.46	30.5093	764	37.3816
	609	0.00136	0.28224	0.43768	0.03276	0.04564														0.61145	21.3312	0.5954	55.1604	0.58504	59.7969		634.12	30.3661	766	37.3852
	608.5	0.00135	0.28156	0.43664	0.03244	0.04596														0.61243	20.7602	0.59639	55.3302	0.58606	59.8486		635.78	30.439	768	37.4172
	608	0.00132	0.28092	0.43564	0.03264	0.04576														0.61343	20.1335	0.59736	55.5823	0.587	59.9901		637.44	30.3483	770	37.4563
	607.5	0.00131	0.28012	0.43388	0.03232	0.0456														0.61444	19.4498	0.59839	55.8922	0.58805	60.066		639.1	30.3174	772	37.5487
	607	0.00134	0.27944	0.433	0.03276	0.04588														0.61539	18.7794	0.59942	56.1265	0.58902	60.1591		640.76	30.2472	774	37.6731
	606.5	0.00137	0.27888	0.43172	0.03268	0.04572														0.61644	18.1421	0.60038	56.3593	0.58999	60.3513		642.42	30.2636	776	37.7797
	606	0.00135	0.27832	0.43088	0.03292	0.04604														0.61743	17.4772	0.60139	56.6685	0.59103	60.5716		644.08	30.2255	778	37.9254
	605.5	0.00133	0.2774	0.42928	0.0324	0.04612														0.61837	16.7769	0.60238	56.9915	0.59202	60.7551		645.74	30.1959	780	38.0499
	605	0.00131	0.27656	0.42836	0.03256	0.0458														0.61941	16.1439	0.60341	57.261	0.59293	60.9596		647.4	30.1893	782	38.1458
	604.5	0.00124	0.27604	0.42736	0.03248	0.04604														0.62041	15.5527	0.60443	57.5292	0.59399	61.2313		649.06	30.1926	784	38.1956
	604	0.00127	0.27504	0.42544	0.03204	0.04532														0.62143	14.9588	0.60542	57.8788	0.59498	61.5287		650.72	30.192	786	38.2276
	603.5	0.00128	0.27456	0.42456	0.03244	0.04584														0.62239	14.3831	0.6064	58.2294	0.59596	61.7505		652.38	30.2734	788	38.256
	603	0.00125	0.27388	0.42332	0.03244	0.04556														0.62346	13.8774	0.60738	58.4913	0.59698	62.0206		654.04	30.1309	790	38.3022
	602.5	0.00123	0.27332	0.42228	0.03252	0.04568														0.62444	13.4361	0.6084	58.7941	0.59803	62.343		655.7	30.1808	792	38.3022
	602	0.00122	0.27248	0.42112	0.03252	0.04584														0.62545	13.0023	0.60939	59.1735	0.59896	62.6568		657.36	30.1387	794	38.2845
	601.5	0.00123	0.2722	0.41968	0.03252	0.04604														0.62647	12.5742	0.61033	59.5	0.60006	62.9541		659.02	30.1815	796	38.2027
	601	0.00124	0.27088	0.41848	0.03216	0.04584														0.62747	12.2275	0.61139	59.7667	0.60098	63.3518		660.68	30.1749	798	38.0925
	600.5	0.00124	0.27048	0.41744	0.03256	0.04592														0.62841	11.9336	0.61241	60.0905	0.60199	63.7988		662.34	30.1506	800	37.9859
	600	0.0012	0.26936	0.4162	0.03236	0.0458														0.62941	11.62	0.61336	60.4541	0.60301	64.2249		664	30.2951	802	37.8544
	599.5	0.00117	0.26872	0.4146	0.03216	0.04584														0.6304	11.3209	0.61437	60.7581	0.60398	64.5719		665.66	30.3115	804	37.8295
	599	0.00118	0.26804	0.41344	0.0322	0.04588														0.6314	11.0914	0.61537	61.0124	0.60499	64.9467		667.32	30.2754	806	37.7655
	598.5	0.00118	0.26724	0.4122	0.03188	0.04584														0.6325	10.8886	0.61637	61.3241	0.606	65.4249		668.98	30.3674	808	37.7904
	598	0.00119	0.26664	0.41096	0.03224	0.04572														0.63338	10.6558	0.61738	61.663	0.60698	65.8279		670.64	30.374	810	37.7157
	597.5	0.00118	0.26592	0.40976	0.03228	0.04564														0.63444	10.439	0.61835	61.9215	0.60802	66.2102		672.3	30.487	812	37.5878
	597	0.00115	0.26516	0.40868	0.03212	0.04576														0.63544	10.2868	0.61936	62.1547	0.60901	66.6451		673.96	30.4626	814	37.4705
	596.5	0.00118	0.2646	0.4078	0.03236	0.0458														0.63642	10.1384	0.62035	62.437	0.61002	67.1605		675.62	30.5895	816	37.4136
	596	0.00114	0.26392	0.40636	0.0322	0.04588														0.6374	9.94888	0.62133	62.7267	0.61102	67.5992		677.28	30.4778	818	37.3745
	595.5	0.00115	0.2632	0.40544	0.0324	0.04604														0.63843	9.78406	0.62238	62.9412	0.612	68.0158		678.94	30.5093	820	37.3674
	595	0.00117	0.26244	0.40444	0.03252	0.04612														0.63946	9.65778	0.62337	63.1147	0.61303	68.4681		680.6	30.4443	822	37.3496
	594.5	0.00116	0.26164	0.4028	0.03224	0.04624														0.64045	9.53131	0.62439	63.3572	0.61396	68.9232		682.26	30.4548	824	37.3319
	594	0.00117	0.2608	0.4016	0.03228	0.04596														0.64143	9.37758	0.62539	63.5842	0.61503	69.3498		683.92	30.4902	826	37.3425
	593.5	0.00113	0.26028	0.4006	0.03228	0.04612														0.64244	9.23311	0.6264	63.7019	0.61597	69.7892		685.58	30.5014	828	37.2821
	593	0.00108	0.2592	0.39936	0.032	0.04596														0.64341	9.14626	0.62738	63.8063	0.61698	70.2229		687.24	30.5231	830	37.2039
	592.5	0.0011	0.25844	0.39816	0.03196	0.04592														0.64446	9.04374	0.62833	63.9689	0.61798	70.7543		688.9	30.5605	832	37.1257
	592	0.00109	0.25808	0.39708	0.03212	0.04596														0.64543	8.89828	0.62942	64.078	0.61899	71.2052		690.56	30.5349	834	37.0475
	591.5	0.00108	0.25708	0.3958	0.03236	0.04604														0.64644	8.78036	0.63039	64.0825	0.61997	71.6182		692.22	30.6387	836	36.9907
	591	0.0011	0.25652	0.39432	0.0322	0.04608														0.64741	8.7063	0.6314	64.0893	0.62096	72.0814		693.88	30.644	838	36.98
	590.5	0.00107	0.25552	0.3932	0.03176	0.04592														0.64845	8.60645	0.6324	64.1351	0.62202	72.5901		695.54	30.7511	840	36.9658
	590	0.00107	0.2552	0.39252	0.03236	0.04612														0.64939	8.48491	0.6334	64.0978	0.62299	73.0215		697.2	30.7261	842	36.9871
	589.5	0.00107	0.25392	0.39068	0.03212	0.04608														0.65044	8.38702	0.63441	63.9519	0.62395	73.4005		698.86	30.801	844	37.0191
	589	0.00107	0.25392	0.39024	0.03252	0.0468														0.65148	8.331	0.63539	63.8184	0.62498	73.8657		700.52	30.7754	846	37.012
	588.5	0.00107	0.25232	0.3884	0.0314	0.04536														0.65238	8.2389	0.6364	63.6965	0.62602	74.3026		702.18	30.7419	848	37.0902
	588	0.00106	0.25196	0.38768	0.03208	0.04624														0.65344	8.1226	0.63739	63.4537	0.62701	74.6885		703.84	30.6026	850	37.147
	587.5	0.00105	0.25088	0.38612	0.03176	0.04608														0.6544	8.0548	0.63838	63.1116	0.62801	75.0696		705.5	30.6019	852	37.2252
	587	0.00104	0.25048	0.38548	0.03184	0.04632														0.6554	7.99897	0.63936	62.7519	0.62896	75.5215		707.16	30.6361	854	37.2643
	586.5	0.00105	0.24952	0.38404	0.03192	0.0462														0.65641	7.91518	0.64037	62.3651	0.62997	75.9601		708.82	30.5914	856	37.2715
	586	0.001	0.249	0.38308	0.03264	0.04652														0.65739	7.82061	0.64138	61.851	0.63099	76.2638		710.48	30.6519	858	37.3034
	585.5	0.000966089	0.24788	0.38156	0.0318	0.04576														0.65844	7.75399	0.64235	61.1961	0.63197	76.5803		712.14	30.6433	860	37.2679
	585	0.000977908	0.24696	0.38036	0.0316	0.04596														0.65943	7.71391	0.64337	60.5201	0.63297	76.9718		713.8	30.6256	862	37.2039
	584.5	0.000973132	0.24664	0.37928	0.03172	0.04612														0.6604	7.64097	0.64442	59.7826	0.634	77.3609		715.46	30.7268	864	37.1506
	584	0.000967461	0.24568	0.37812	0.03168	0.046														0.66139	7.54685	0.64539	58.8641	0.63495	77.6227		717.12	30.663	866	37.0617
	583.5	0.000998741	0.24476	0.37712	0.03188	0.04616														0.66242	7.50356	0.64639	57.8075	0.63599	77.8887		718.78	30.6571	868	37.0582
	583	0.000978326	0.24448	0.3764	0.03204	0.04632														0.66345	7.47019	0.64741	56.7075	0.63693	78.2061		720.44	30.6913	870	37.0866
	582.5	0.000917259	0.24372	0.375	0.03188	0.04636														0.66446	7.39619	0.64839	55.5096	0.63796	78.481		722.1	30.642	872	37.1684
	582	0.000935704	0.24236	0.3734	0.03188	0.04604														0.66543	7.31301	0.64939	54.1255	0.63898	78.7145		723.76	30.6775	874	37.3319
	581.5	0.00101	0.2418	0.37252	0.03184	0.04648														0.66646	7.27597	0.65042	52.6227	0.64001	78.9581		725.42	30.5527	876	37.4918
	581	0.00098149	0.24092	0.37128	0.03164	0.04616														0.66739	7.25447	0.6514	51.1303	0.64098	79.2209		727.08	30.5691	878	37.6127
	580.5	0.000914035	0.24048	0.37004	0.0316	0.0462														0.66838	7.17942	0.65241	49.56	0.64197	79.3635		728.74	30.5277	880	37.6695
	580	0.000938749	0.2396	0.36948	0.0316	0.04624														0.6694	7.10714	0.65337	47.9046	0.643	79.4151		730.4	30.4239	882	37.7726
	579.5	0.000902156	0.23852	0.36808	0.03156	0.04588														0.67045	7.08917	0.65438	46.3265	0.644	79.4918		732.06	30.368	884	37.8224
	579	0.000880905	0.23776	0.3668	0.03112	0.04628														0.6714	7.05986	0.65536	44.8587	0.64504	79.6242		733.72	30.3043	886	37.8579
	578.5	0.000923109	0.23692	0.36552	0.03144	0.04592														0.67238	6.99336	0.65638	43.4543	0.64598	79.6145		735.38	30.2373	888	37.9006
	578	0.000908782	0.23672	0.36468	0.03148	0.0462														0.67343	6.94149	0.65739	42.1213	0.64699	79.546		737.04	30.1493	890	37.961
	577.5	0.000902216	0.236	0.3636	0.03196	0.04648														0.67441	6.92062	0.65836	40.9506	0.64795	79.4806		738.7	30.2163	892	37.9752
	577	0.000901619	0.23508	0.36268	0.0314	0.04628														0.67537	6.90407	0.65932	39.9519	0.649	79.4041		740.36	30.0593	894	38.0143
	576.5	0.000882397	0.23448	0.3616	0.0318	0.04636														0.67642	6.84636	0.66036	39.0166	0.65001	79.2391		742.02	30.1039	896	37.9468
	576	0.000899052	0.23376	0.36052	0.03184	0.04644														0.6774	6.78867	0.66137	38.1339	0.65103	78.9869		743.68	30.0671	898	37.9823
	575.5	0.000888964	0.23256	0.35948	0.03172	0.0466														0.67846	6.77822	0.66239	37.396	0.65198	78.6943		745.34	30.0349	900	38.0961
	575	0.000848133	0.2318	0.358	0.03112	0.04604														0.67941	6.75895	0.66338	36.7607	0.65299	78.3192		747	30.1151	902	38.2205
	574.5	0.000812973	0.23116	0.35696	0.03136	0.0464														0.68043	6.70072	0.6644	36.1274	0.65396	77.864		748.66	30.0198	904	38.3626
	574	0.000818465	0.23032	0.35564	0.03124	0.0462														0.68138	6.65638	0.6654	35.5181	0.655	77.2825		750.32	30.1335	906	38.4231
	573.5	0.000830106	0.22948	0.35472	0.03116	0.04644														0.68238	6.64814	0.6664	35.0133	0.65596	76.6531		751.98	30.1525	908	38.4408
	573	0.00083118	0.22852	0.35348	0.03104	0.04624														0.68345	6.63497	0.66735	34.5758	0.657	75.9177		753.64	30.1683	910	38.4728
	572.5	0.000830643	0.22772	0.35256	0.03108	0.04616														0.68444	6.57159	0.66843	34.093	0.65799	75.0586		755.3	30.2458	912	38.487
	572	0.000793394	0.22692	0.35112	0.03108	0.0458														0.68543	6.53333	0.66938	33.6256	0.65896	74.0404		756.96	30.2334	914	38.4124
	571.5	0.00080963	0.22604	0.34968	0.03088	0.046														0.68641	6.5397	0.6704	33.2696	0.65997	72.9509		758.62	30.1618	916	38.3058
	571	0.00083118	0.22544	0.349	0.03104	0.04608														0.68744	6.51673	0.67138	32.9215	0.66103	71.7016		760.28	30.1953	918	38.1707
	570.5	0.000805452	0.22484	0.34792	0.0308	0.04612														0.68843	6.46379	0.67236	32.529	0.66198	70.2178		761.94	30.2984	920	38.057
	570	0.000777217	0.22424	0.34732	0.0312	0.04664														0.68942	6.44172	0.67337	32.1736	0.66298	68.5793		763.6	30.2787	922	37.9503
	569.5	0.000775008	0.22344	0.34604	0.03096	0.04612														0.69042	6.43703	0.6744	31.886	0.66401	66.8371		765.26	30.2853	924	37.9397
	569	0.000739012	0.22252	0.34488	0.03116	0.04616														0.69142	6.411	0.67538	31.6126	0.66505	64.9292		766.92	30.3516	926	37.8686
	568.5	0.000701107	0.22148	0.34392	0.03108	0.04632														0.69242	6.36024	0.67638	31.2841	0.66596	62.8821		768.58	30.1657	928	37.801
	568	0.000735132	0.22076	0.34272	0.03116	0.04616														0.69341	6.33337	0.67736	30.9804	0.66701	60.799		770.24	30.305	930	37.7548
	567.5	0.000761517	0.22004	0.34176	0.03068	0.0462														0.69444	6.33389	0.67835	30.7503	0.66797	58.7591		771.9	30.1578	932	37.6482
	567	0.000755906	0.21936	0.34084	0.0312	0.04624														0.69537	6.30549	0.67937	30.5096	0.66897	56.7671		773.56	30.1683	934	37.5345
	566.5	0.000736028	0.21872	0.33968	0.03124	0.04648														0.69638	6.25114	0.68033	30.2225	0.67002	54.8381		775.22	30.1828	936	37.4278
	566	0.000735371	0.21808	0.339	0.03136	0.04684														0.69743	6.22945	0.68138	29.9713	0.67099	53.0782		776.88	30.1276	938	37.3425
	565.5	0.000727671	0.21716	0.3376	0.03124	0.04648														0.6984	6.22815	0.68235	29.7838	0.67194	51.5485		778.54	30.1611	940	37.3319
	565	0.000721283	0.2164	0.33652	0.03088	0.04624														0.69935	6.19475	0.68341	29.5722	0.67296	50.0988		780.2	30.056	942	37.3603
	564.5	0.000720925	0.2156	0.33604	0.03116	0.04668														0.70037	6.14189	0.68436	29.3044	0.67396	48.764		781.86	30.0474	944	37.3958
	564	0.000703196	0.2148	0.33468	0.0312	0.04632														0.70138	6.12162	0.6854	29.0935	0.67499	47.6029		783.52	30.0625	946	37.3923
	563.5	0.000707554	0.2144	0.33376	0.03136	0.04632														0.70241	6.12909	0.68638	28.946	0.676	46.5268		785.18	30.0941	948	37.3887
	563	0.000660097	0.21324	0.33252	0.03088	0.04644														0.70344	6.0767	0.68737	28.7412	0.67695	45.5196		786.84	30.0974	950	37.3745
	562.5	0.000631981	0.21248	0.33148	0.03088	0.0462														0.70443	6.01888	0.68836	28.5093	0.67795	44.535		788.5	30.0192	952	37.371
	562	0.00069269	0.21188	0.33048	0.03096	0.04648														0.70544	6.01002	0.68941	28.3424	0.67895	43.6778		790.16	30.1348	954	37.3781
	561.5	0.000698838	0.21124	0.32976	0.0312	0.04688														0.70641	5.99502	0.69041	28.1947	0.67997	42.8996		791.82	29.9922	956	37.3887
	561	0.000676393	0.2104	0.32864	0.03116	0.04648														0.70749	5.93855	0.69136	28.0058	0.68099	42.0838		793.48	30.0422	958	37.3674
	560.5	0.000650128	0.20948	0.32744	0.03104	0.04648														0.70839	5.88945	0.69233	27.8017	0.68195	41.3146		795.14	29.9653	960	37.3568
	560	0.000592165	0.20884	0.32656	0.03108	0.04668														0.70939	5.87421	0.69335	27.6502	0.68298	40.6793		796.8	30.0277	962	37.3994
	559.5	0.000605596	0.20852	0.326	0.03128	0.04668														0.71042	5.86084	0.69432	27.5257	0.68401	40.0609		798.46	30.1092	964	37.4101
	559	0.000624758	0.20748	0.32472	0.03112	0.0468														0.71141	5.80703	0.69533	27.3503	0.68498	39.4393		800.12	30.0684	966	37.3781
	558.5	0.000623504	0.2062	0.32356	0.03056	0.04644														0.71238	5.75083	0.69637	27.1623	0.68606	38.8984		801.78	30.0711	968	37.2928
	558	0.000622012	0.20592	0.32236	0.03076	0.04652														0.71339	5.74324	0.69738	27.0333	0.68695	38.4296		803.44	30.0737	970	37.1399
	557.5	0.000607685	0.20508	0.32188	0.03088	0.04648														0.71441	5.72176	0.69837	26.918	0.68801	38.0035		805.1	30.056	972	37.1186
	557	0.000611566	0.20424	0.32048	0.03104	0.04668														0.71544	5.66496	0.69934	26.751	0.68901	37.544		806.76	30.008	974	37.1079
	556.5	0.000638905	0.20352	0.3194	0.0308	0.0464														0.71638	5.61018	0.70036	26.5815	0.69001	37.1514		808.42	30.0396	976	37.1257
	556	0.000617714	0.20252	0.31812	0.03052	0.0464														0.7174	5.59606	0.70138	26.4703	0.69098	36.8293		810.08	30.0271	978	37.1897
	555.5	0.00055026	0.20208	0.31756	0.03084	0.04652														0.71844	5.58191	0.70239	26.3716	0.69197	36.48		811.74	30.0389	980	37.2394
	555	0.000546618	0.20152	0.317	0.03104	0.047														0.71941	5.51378	0.70339	26.2002	0.69296	36.1193		813.4	30.123	982	37.2679
	554.5	0.000549603	0.20052	0.31544	0.0306	0.04632														0.72041	5.46785	0.70438	26.0452	0.69397	35.8367		815.06	30.0888	984	37.2643
	554	0.00057163	0.20008	0.31452	0.03092	0.04692														0.72135	5.46776	0.70535	25.9641	0.69496	35.589		816.72	30.1493	986	37.2715
	553.5	0.000604164	0.19884	0.31348	0.0304	0.04616														0.72246	5.43384	0.70635	25.8527	0.69595	35.3184		818.38	30.28	988	37.3212
	553	0.000567273	0.19852	0.31296	0.03084	0.04676														0.72346	5.37142	0.70737	25.6953	0.69694	35.0368		820.04	30.2209	990	37.403
	552.5	0.000520114	0.19808	0.31256	0.03104	0.04692														0.72446	5.34043	0.70835	25.5722	0.69794	34.8165		821.7	30.3661	992	37.4421
	552	0.00051313	0.19724	0.311	0.03064	0.04716														0.72541	5.33386	0.70937	25.4916	0.69896	34.6339		823.36	30.3391	994	37.4776
	551.5	0.000480895	0.19636	0.30968	0.03076	0.04688														0.7264	5.30732	0.71037	25.3885	0.69995	34.3873		825.02	30.3536	996	37.5523
	551	0.000505191	0.19528	0.30868	0.03068	0.04672														0.72743	5.24688	0.71135	25.2423	0.70101	34.164		826.68	30.3812	998	37.57
	550.5	0.000484238	0.19476	0.30832	0.0306	0.04684														0.72839	5.2202	0.71237	25.1248	0.702	34.0023		828.34	30.418	1000	37.5807
	550	0.000443706	0.1942	0.3074	0.03072	0.0472														0.72948	5.21751	0.71336	25.0647	0.70299	33.8254		830	30.4541	1002	37.5238
	549.5	0.000480657	0.19356	0.30648	0.03092	0.04668														0.73041	5.18435	0.71434	24.9624	0.70401	33.5972		831.66	30.42	1004	37.4705
	549	0.000480119	0.19272	0.30552	0.03048	0.04676														0.73138	5.13393	0.71538	24.8234	0.70498	33.4089		833.32	30.4377	1006	37.4207
	548.5	0.000459465	0.19204	0.30448	0.03036	0.04684														0.73239	5.10831	0.71637	24.7174	0.70598	33.2836		834.98	30.4449	1008	37.4776
	548	0.000511041	0.19132	0.30324	0.03008	0.04656														0.7334	5.1082	0.71737	24.6584	0.70697	33.1313		836.64	30.5303	1010	37.4918
	547.5	0.000514324	0.19048	0.3024	0.03024	0.04692														0.7344	5.08397	0.71836	24.5703	0.70797	32.9572		838.3	30.4817	1012	37.5629
	547	0.000451705	0.19	0.3018	0.03052	0.0466														0.73539	5.02869	0.71936	24.4267	0.70899	32.8169		839.96	30.4626	1014	37.634
	546.5	0.000427529	0.189	0.30052	0.0304	0.04644														0.73639	5.01738	0.72037	24.3385	0.70999	32.698		841.62	30.3858	1016	37.73
	546	0.00039213	0.18844	0.2998	0.03028	0.04676														0.73739	5.02831	0.72137	24.2981	0.71096	32.5611		843.28	30.3858	1018	37.8224
	545.5	0.000419589	0.18768	0.29888	0.03024	0.04644														0.73836	4.99383	0.72237	24.1957	0.712	32.3959		844.94	30.5218	1020	37.9112
	545	0.00044299	0.18752	0.2984	0.03072	0.04716														0.73942	4.96128	0.72335	24.0691	0.71296	32.2593		846.6	30.3917	1022	37.9646
	544.5	0.000431946	0.18672	0.2974	0.03024	0.04648														0.74041	4.96474	0.72437	24.0057	0.714	32.1659		848.26	30.4745	1024	38.0001
	544	0.000449138	0.18592	0.29656	0.03024	0.04672														0.74143	4.96688	0.72537	23.9561	0.71498	32.0515		849.92	30.4344	1026	38.0747
	543.5	0.000461972	0.18492	0.29508	0.03024	0.0464														0.74243	4.92634	0.72637	23.8644	0.71595	31.8905		851.58	30.3083	1028	38.0783
	543	0.00043696	0.1844	0.2948	0.03016	0.04684														0.74344	4.88777	0.72735	23.7483	0.71697	31.7778		853.24	30.3306	1030	38.089
	542.5	0.000401383	0.18412	0.29404	0.03044	0.04688														0.74438	4.89509	0.72842	23.6939	0.71801	31.69		854.9	30.2537	1032	38.0321
	542	0.000372312	0.18288	0.29276	0.03032	0.0468														0.74538	4.89303	0.72935	23.6525	0.719	31.5442		856.56	30.3089	1034	37.9788
	541.5	0.000383057	0.18252	0.29188	0.0304	0.04708														0.74638	4.85114	0.73034	23.5562	0.71996	31.3885		858.22	30.255	1036	37.8544
	541	0.000378878	0.18196	0.29172	0.03028	0.04724														0.74743	4.8263	0.73139	23.4596	0.72096	31.2878		859.88	30.2682	1038	37.7193
	540.5	0.000328198	0.18144	0.29072	0.03064	0.0474														0.7484	4.83161	0.73234	23.4165	0.72203	31.2037		861.54	30.2399	1040	37.6162
	540	0.000331302	0.18104	0.29	0.03084	0.04704														0.74939	4.82811	0.73342	23.3761	0.72302	31.0653		863.2	30.2202	1042	37.5451
	539.5	0.000368909	0.18012	0.2886	0.03052	0.047														0.75042	4.8045	0.73438	23.2933	0.72394	30.903		864.86	30.1972	1044	37.4776
	539	0.000368372	0.17928	0.28804	0.03012	0.04684														0.7514	4.78135	0.73535	23.2052	0.725	30.8007		866.52	30.2393	1046	37.3994
	538.5	0.00031226	0.17864	0.28712	0.03032	0.04664														0.75237	4.80017	0.73632	23.1766	0.72602	30.722		868.18	30.2701	1048	37.3461
	538	0.000316617	0.178	0.2862	0.03008	0.04636														0.75341	4.8028	0.73737	23.1505	0.72696	30.5791		869.84	30.3188	1050	37.2857
	537.5	0.000376073	0.17732	0.28504	0.02976	0.04664														0.75442	4.76084	0.73832	23.0592	0.72794	30.4433		871.5	30.2984	1052	37.2217
	537	0.000393981	0.17656	0.28428	0.03004	0.04696														0.75539	4.74924	0.73936	22.9967	0.72898	30.3414		873.16	30.3069	1054	37.179
	536.5	0.000382102	0.17616	0.28424	0.03004	0.04664														0.75642	4.77664	0.74033	22.9861	0.72999	30.2438		874.82	30.2432	1056	37.1399
	536	0.000382579	0.1758	0.28288	0.02992	0.04692														0.75746	4.77388	0.74135	22.9492	0.73097	30.079		876.48	30.305	1058	37.1613
	535.5	0.000345688	0.17504	0.28248	0.03012	0.04716														0.75834	4.7456	0.74242	22.8712	0.732	29.9164		878.14	30.2866	1060	37.2039
	535	0.000301933	0.17436	0.28132	0.02984	0.0468														0.75944	4.74511	0.74339	22.8247	0.73299	29.8311		879.8	30.3194	1062	37.2537
	534.5	0.00031226	0.17376	0.28092	0.03012	0.04728														0.76041	4.77438	0.74434	22.8251	0.73395	29.737		881.46	30.2649	1064	37.3958
	534	0.000259132	0.17304	0.2796	0.02992	0.04676														0.76142	4.77449	0.74535	22.7975	0.73496	29.5664		883.12	30.3096	1066	37.4527
	533.5	0.000243313	0.17264	0.27932	0.02964	0.0468														0.76239	4.74991	0.74633	22.7225	0.73597	29.4195		884.78	30.3174	1068	37.474
	533	0.000276861	0.1716	0.27832	0.03008	0.04684														0.76347	4.76603	0.74739	22.6961	0.73699	29.3376		886.44	30.3221	1070	37.4563
	532.5	0.000259908	0.17104	0.27744	0.02932	0.04648														0.76441	4.80696	0.74834	22.7069	0.73799	29.2275		888.1	30.4436	1072	37.4172
	532	0.000287725	0.1708	0.27704	0.02996	0.04696														0.7654	4.81302	0.74935	22.6795	0.73896	29.0797		889.76	30.3621	1074	37.3852
	531.5	0.000299306	0.16992	0.27604	0.02948	0.04684														0.76642	4.80162	0.75035	22.6296	0.73998	28.9305		891.42	30.3832	1076	37.3745
	531	0.000239194	0.16952	0.2754	0.02972	0.04712														0.76739	4.80898	0.75135	22.6126	0.74096	28.8398		893.08	30.3799	1078	37.3958
	530.5	0.000257341	0.16932	0.27496	0.03008	0.04724														0.76841	4.83908	0.75234	22.6358	0.74197	28.7297		894.74	30.259	1080	37.5202
	530	0.000225047	0.16816	0.27344	0.02904	0.04644														0.76938	4.84354	0.75335	22.6204	0.74298	28.5892		896.4	30.2794	1082	37.6055
	529.5	0.000169412	0.16808	0.27348	0.02988	0.04736														0.77034	4.82374	0.75436	22.5665	0.74399	28.4957		898.06	30.1972	1084	37.7335
	529	0.000215973	0.16716	0.27272	0.03008	0.04704														0.77134	4.84533	0.75535	22.5707	0.74497	28.3777		899.72	30.2853	1086	37.833
	528.5	0.000238717	0.16672	0.2724	0.03016	0.04732														0.77237	4.88783	0.75637	22.6054	0.74597	28.2655		901.38	30.282	1088	37.9716
	528	0.000261758	0.1664	0.2714	0.03008	0.0468														0.7734	4.88575	0.75736	22.5828	0.74695	28.1135		903.04	30.3096	1090	38.1352
	527.5	0.000249879	0.16572	0.2704	0.02944	0.0472														0.77435	4.87848	0.75833	22.5426	0.74798	28.0043		904.7	30.2925	1092	38.3911
	527	0.000213406	0.16508	0.26944	0.0294	0.04684														0.77543	4.91167	0.75933	22.5671	0.749	27.9241		906.36	30.2636	1094	38.7892
	526.5	0.00020678	0.16452	0.26916	0.0298	0.04676														0.77632	4.95566	0.76035	22.6004	0.75	27.7877		908.02	30.3207	1096	39.1624
	526	0.000222062	0.16432	0.26808	0.02996	0.04716														0.77742	4.9626	0.76132	22.5797	0.75098	27.6451		909.68	30.2176	1098	39.397
	525.5	0.000217048	0.16368	0.26752	0.03004	0.04716														0.77837	4.95637	0.76241	22.5539	0.75198	27.578		911.34	30.2636	1100	39.5321
	525	0.00018726	0.16292	0.26664	0.0294	0.0474														0.77938	5.00137	0.76337	22.5879	0.75294	27.5045		913	30.2537	1102	39.5711
	524.5	0.000148578	0.1622	0.26616	0.02968	0.04716														0.78039	5.0373	0.76438	22.6235	0.75401	27.3851		914.66	30.2682	1104	39.5498
	524	0.000136401	0.16192	0.26572	0.03012	0.04732														0.78136	5.037	0.76536	22.5948	0.75497	27.2589		916.32	30.3332	1106	39.4681
	523.5	0.000156876	0.1614	0.26516	0.02964	0.04748														0.7824	5.0515	0.76638	22.5863	0.75595	27.1929		917.98	30.1637	1108	39.3437
	523	0.000146012	0.16108	0.26452	0.02948	0.0472														0.78339	5.09139	0.76737	22.6179	0.75699	27.1262		919.64	30.3024	1110	39.205
	522.5	0.000161055	0.16052	0.264	0.02988	0.04728														0.78438	5.12419	0.76836	22.6418	0.75799	27.0115		921.3	30.2248	1112	39.1055
	522	0.000150787	0.15964	0.26308	0.02976	0.04668														0.78534	5.1307	0.76935	22.6252	0.75898	26.9029		922.96	30.2971	1114	38.9776
	521.5	0.000153652	0.15936	0.26264	0.02984	0.04736														0.78641	5.14172	0.77036	22.6023	0.75999	26.8646		924.62	30.2695	1116	38.8531
	521	0.000156995	0.15852	0.26192	0.02956	0.04744														0.78735	5.18833	0.77134	22.6415	0.76097	26.7921		926.28	30.2701	1118	38.711
	520.5	0.000125954	0.15828	0.2612	0.02968	0.04732														0.7884	5.2171	0.77235	22.6652	0.76197	26.6852		927.94	30.349	1120	38.5546
	520	0.000106614	0.15792	0.26024	0.0294	0.0474														0.78939	5.20622	0.77333	22.6252	0.76299	26.6101		929.6	30.3004	1122	38.3946
	519.5	0.000135028	0.15716	0.25948	0.02984	0.04696														0.79036	5.24246	0.77433	22.6102	0.76396	26.5556		931.26	30.4449	1124	38.3129
	519	0.000147444	0.15628	0.25908	0.02916	0.04724														0.79137	5.28088	0.77534	22.6437	0.76498	26.501		932.92	30.2754	1126	38.2169
	518.5	8.99589e-05	0.1564	0.2588	0.02988	0.04756														0.79239	5.29226	0.77635	22.6476	0.76602	26.415		934.58	30.3267	1128	38.1494
	518	4.7994e-05	0.1556	0.25768	0.02928	0.04724														0.79339	5.28604	0.77733	22.6026	0.767	26.3459		936.24	30.2879	1130	38.0321
	517.5	6.81109e-05	0.15572	0.25764	0.02956	0.04764														0.79435	5.3088	0.77829	22.5795	0.76799	26.3134		937.9	30.2176	1132	37.929
	517	5.28889e-05	0.15484	0.2568	0.02928	0.04716														0.79537	5.35941	0.77935	22.6086	0.76899	26.2547		939.56	30.3096	1134	37.8544
	516.5	6.03507e-05	0.15468	0.25652	0.02972	0.04784														0.79639	5.36731	0.78037	22.5844	0.76991	26.1606		941.22	30.2426	1136	37.7868
	516	0.000151205	0.15392	0.25556	0.0292	0.04696														0.79737	5.34366	0.78136	22.5188	0.77097	26.1065		942.88	30.2202	1138	37.7691
	515.5	0.000143504	0.15352	0.25508	0.02928	0.04752														0.79838	5.3775	0.78232	22.5085	0.77196	26.0833		944.54	30.1151	1140	37.7513
	515	0.000151981	0.15248	0.25416	0.02864	0.0466														0.79941	5.40036	0.78337	22.5084	0.77291	26.035		946.2	30.1079	1142	37.73
	514.5	0.000110195	0.15212	0.2534	0.02932	0.0472														0.80037	5.38574	0.78432	22.4651	0.77394	25.9427		947.86	30.1158	1144	37.73
	514	4.04129e-05	0.15184	0.2536	0.0296	0.0476														0.8014	5.38068	0.78531	22.4024	0.77492	25.9104		949.52	30.0665	1146	37.7548
	513.5	7.89752e-05	0.15112	0.25276	0.02932	0.0472														0.80242	5.39786	0.78633	22.3736	0.77591	25.8983		951.18	30.0757	1148	37.7868
	513	8.49446e-05	0.15068	0.2524	0.02968	0.04768														0.80341	5.41263	0.78734	22.3652	0.77695	25.8408		952.84	29.9784	1150	37.7406
	512.5	4.19649e-05	0.15068	0.25172	0.02952	0.0478														0.80442	5.39216	0.78834	22.3015	0.77791	25.7591		954.5	30.0192	1152	37.7335
	512	4.89491e-06	0.14984	0.25096	0.0292	0.04728														0.80541	5.36777	0.7893	22.215	0.77891	25.7341		956.16	29.964	1154	37.7335
	511.5	-3.37271e-05	0.14948	0.25048	0.02884	0.04724														0.80638	5.3797	0.79034	22.2031	0.77999	25.714		957.82	29.9837	1156	37.7086
	511	-3.88011e-06	0.14952	0.25032	0.02988	0.04764														0.8074	5.38359	0.79135	22.1752	0.78096	25.627		959.48	29.9522	1158	37.7086
	510.5	4.85313e-05	0.1486	0.24984	0.02956	0.04756														0.80841	5.34709	0.79235	22.0879	0.78192	25.5711		961.14	29.9265	1160	37.7548
	510	3.77863e-05	0.14856	0.24936	0.02928	0.04756														0.80938	5.31811	0.79333	22.0068	0.78294	25.5431		962.8	29.9515	1162	37.7939
	509.5	4.08307e-05	0.14792	0.24848	0.02872	0.04736														0.81038	5.32573	0.7943	21.9832	0.78391	25.5139		964.46	30.0284	1164	37.8401
	509	2.97873e-05	0.14776	0.2488	0.02952	0.04788														0.81134	5.32056	0.79535	21.949	0.78495	25.4502		966.12	30.0658	1166	37.8508
	508.5	2.31016e-05	0.14736	0.2482	0.03012	0.04788														0.81236	5.27322	0.79635	21.8498	0.78593	25.3801		967.78	30.1059	1168	37.8686
	508	-2.7698e-05	0.14688	0.24708	0.02936	0.04772														0.81334	5.247	0.79731	21.7773	0.78691	25.3589		969.44	30.0632	1170	37.897
	507.5	-5.76048e-05	0.14644	0.24708	0.02936	0.04792														0.81436	5.25696	0.79836	21.7671	0.78799	25.3256		971.1	30.1387	1172	37.9219
	507	-1.1521e-05	0.14588	0.247	0.02948	0.04792														0.81535	5.24626	0.79933	21.714	0.78895	25.2484		972.76	30.0875	1174	37.9184
	506.5	-4.84119e-05	0.14556	0.2464	0.02952	0.04776														0.8164	5.20029	0.80034	21.6223	0.78993	25.1851		974.42	30.1677	1176	37.9254
	506	-7.47966e-05	0.14532	0.2456	0.02992	0.04788														0.81741	5.17826	0.80135	21.5719	0.79098	25.1625		976.08	30.2209	1178	37.9716
	505.5	-0.000116045	0.14456	0.24476	0.02948	0.04732														0.81841	5.17469	0.80234	21.5582	0.79197	25.1229		977.74	30.1519	1180	38.0178
	505	-0.000138848	0.1448	0.24524	0.0296	0.04792														0.8194	5.14229	0.80334	21.5181	0.79295	25.0264		979.4	30.2386	1182	38.0037
	504.5	-5.5993e-05	0.14384	0.24484	0.02976	0.04808														0.82044	5.09878	0.80437	21.4404	0.79397	24.963		981.06	30.1795	1184	38.0037
	504	-9.19288e-06	0.14368	0.24444	0.02964	0.04788														0.8214	5.08187	0.80538	21.3967	0.79494	24.9513		982.72	30.3207	1186	37.9859
	503.5	-3.21751e-05	0.14368	0.24388	0.02968	0.04824														0.8224	5.08108	0.8063	21.4031	0.79593	24.8861		984.38	30.2761	1188	37.9254
	503	-5.31874e-05	0.14268	0.243	0.02896	0.0472														0.82344	5.04774	0.8074	21.3649	0.79692	24.7883		986.04	30.3135	1190	37.865
	502.5	-4.11292e-05	0.14256	0.24296	0.02964	0.04816														0.82442	5.00723	0.80835	21.2993	0.79793	24.7415		987.7	30.2314	1192	37.8259
	502	-2.94292e-05	0.14232	0.24288	0.0298	0.0482														0.8254	5.00349	0.80935	21.2834	0.79891	24.7141		989.36	30.3069	1194	37.7975
	501.5	-1.65353e-05	0.14212	0.24272	0.02964	0.04832														0.82641	5.00245	0.81034	21.2973	0.79999	24.6512		991.02	30.2563	1196	37.7939
	501	-3.3369e-05	0.14172	0.2424	0.02984	0.04796														0.8274	4.96031	0.81136	21.2707	0.80096	24.5671		992.68	30.2472	1198	37.7975
	500.5	-5.50976e-05	0.14116	0.24212	0.0296	0.04784														0.8284	4.92967	0.81237	21.2198	0.80195	24.5133		994.34	30.2163	1200	37.8046
	500	-0.000733222	0.13964	0.23976	0.02812	0.04692														0.82943	4.93271	0.81333	21.2212	0.80298	24.4964		996	30.1631	1202	37.7939
	499.5	-0.000592046	0.13952	0.24076	0.02916	0.0482														0.83038	4.93192	0.81432	21.2584	0.80397	24.4219		997.66	30.1874	1204	37.7797
	499	-0.000614013	0.13944	0.23944	0.02812	0.04848														0.8314	4.88417	0.81533	21.2427	0.8049	24.3466		999.32	30.2419	1206	37.7691
	498.5	-0.000740027	0.13948	0.24052	0.02952	0.04996														0.83242	4.86078	0.81639	21.2104	0.80593	24.302		1000.98	30.2537	1208	37.7122
	498	-0.000773695	0.13832	0.23916	0.0278	0.047														0.83339	4.88153	0.81737	21.2352	0.80696	24.2778		1002.64	30.33	1210	37.6304
	497.5	-0.000569481	0.13928	0.23972	0.02964	0.04896														0.83441	4.86079	0.81838	21.2545	0.80799	24.2214		1004.3	30.2656	1212	37.5309
	497	-0.000503101	0.13744	0.238	0.02764	0.047														0.83539	4.81818	0.81938	21.2255	0.80893	24.1308		1005.96	30.4213	1214	37.4954
	496.5	-0.000562497	0.13784	0.23852	0.02868	0.04828														0.83644	4.81556	0.82042	21.2145	0.80992	24.1058		1007.62	30.33	1216	37.3923
	496	-0.000583688	0.13816	0.23848	0.0288	0.0482														0.83741	4.82421	0.82137	21.242	0.81098	24.0951		1009.28	30.441	1218	37.4101
	495.5	-0.000682243	0.13896	0.24048	0.0306	0.04944														0.83842	4.80596	0.82234	21.2636	0.81193	24.0157		1010.94	30.374	1220	37.3639
	495	-0.000660455	0.13712	0.23816	0.02836	0.048														0.83941	4.7707	0.82337	21.2333	0.81292	23.9578		1012.6	30.3648	1222	37.339
	494.5	-0.000555453	0.13688	0.23752	0.02884	0.04872														0.84048	4.77117	0.82437	21.227	0.81395	23.9718		1014.26	30.4298	1224	37.3034
	494	-0.000541186	0.1372	0.23752	0.03024	0.04944														0.84147	4.7908	0.82539	21.2652	0.81495	23.9476		1015.92	30.4055	1226	37.3319
	493.5	-0.000543455	0.13772	0.23868	0.02904	0.0496														0.84243	4.75913	0.82639	21.2711	0.81592	23.9261		1017.58	30.4291	1228	37.3461
	493	-0.000549185	0.13584	0.23744	0.02916	0.04808														0.84345	4.72766	0.82739	21.2404	0.81699	23.8699		1019.24	30.3155	1230	37.3816
	492.5	-0.000552349	0.13584	0.23696	0.02876	0.04908														0.84442	4.73052	0.8284	21.2456	0.81799	23.8757		1020.9	30.4127	1232	37.3745
	492	-0.000457674	0.13572	0.23676	0.03012	0.04856														0.84542	4.73363	0.82934	21.2806	0.81902	23.8609		1022.56	30.3884	1234	37.3212
	491.5	-0.00042526	0.13528	0.23744	0.02976	0.04908														0.84645	4.71785	0.83041	21.2803	0.81998	23.8038		1024.22	30.3391	1236	37.2928
	491	-0.000568228	0.13576	0.23716	0.0298	0.05088														0.84745	4.68516	0.83136	21.2356	0.82099	23.7811		1025.88	30.4252	1238	37.2323
	490.5	-0.000642666	0.13448	0.23568	0.02896	0.04916														0.84841	4.69463	0.83238	21.2476	0.82199	23.791		1027.54	30.3201	1240	37.2075
	490	-0.000565661	0.13464	0.23524	0.0288	0.04888														0.8494	4.71436	0.83337	21.2859	0.82302	23.7907		1029.2	30.391	1242	37.2217
	489.5	-0.000548887	0.13456	0.23628	0.02992	0.0498														0.85043	4.67434	0.83435	21.2545	0.82401	23.7709		1030.86	30.3214	1244	37.2252
	489	-0.000582077	0.13412	0.23616	0.02804	0.04872														0.85139	4.64152	0.83532	21.2177	0.82495	23.7672		1032.52	30.3457	1246	37.3034
	488.5	-0.000501311	0.13532	0.23764	0.0306	0.05124														0.85242	4.66176	0.83638	21.2438	0.82595	23.7995		1034.18	30.3694	1248	37.3105
	488	-0.000428782	0.13448	0.2364	0.03064	0.0506														0.85343	4.67103	0.83739	21.263	0.82696	23.8106		1035.84	30.3286	1250	37.4563
	487.5	-0.000482686	0.13424	0.2372	0.03064	0.05128														0.85439	4.64611	0.83834	21.23	0.82797	23.7834		1037.5	30.5172	1252	37.6162
	487	-0.000372849	0.135	0.23736	0.03084	0.05008														0.85543	4.61088	0.8394	21.2055	0.82896	23.809		1039.16	30.3891	1254	37.8224
	486.5	-0.000412605	0.13432	0.23588	0.03084	0.0514														0.85641	4.62565	0.84037	21.2389	0.82998	23.8657		1040.82	30.4265	1256	38.0321
	486	-0.000447347	0.13412	0.23576	0.0302	0.04984														0.85741	4.62612	0.84142	21.2612	0.83096	23.8693		1042.48	30.4206	1258	38.224
	485.5	-0.00038831	0.13404	0.23684	0.03128	0.05088														0.85842	4.57564	0.84239	21.2131	0.83197	23.8689		1044.14	30.4121	1260	38.3591
	485	-0.000538142	0.13288	0.2358	0.03048	0.051														0.8594	4.55657	0.84338	21.206	0.83293	23.9206		1045.8	30.4837	1262	38.4835
	484.5	-0.000423887	0.13364	0.23584	0.03112	0.05072														0.86042	4.56753	0.84436	21.2413	0.83395	23.9883		1047.46	30.3937	1264	38.5475
	484	-0.000289337	0.13312	0.23576	0.03112	0.05132														0.8614	4.56293	0.84542	21.2457	0.83499	24.016		1049.12	30.4488	1266	38.5475
	483.5	-0.000269578	0.13292	0.2366	0.031	0.05052														0.86241	4.5408	0.84642	21.219	0.83595	24.0318		1050.78	30.3726	1268	38.4941
	483	-0.000235971	0.13336	0.23692	0.03132	0.05144														0.86342	4.53123	0.84741	21.2252	0.83697	24.1101		1052.44	30.4482	1270	38.384
	482.5	-0.000257281	0.13312	0.23696	0.03216	0.0514														0.86441	4.54465	0.84836	21.2708	0.83798	24.1874		1054.1	30.3779	1272	38.2667
	482	-0.000189827	0.13344	0.23608	0.03156	0.05184														0.86541	4.54003	0.8494	21.2823	0.83897	24.2175		1055.76	30.349	1274	38.1174
	481.5	-0.000151563	0.13284	0.23536	0.03096	0.05164														0.86644	4.49379	0.85032	21.2475	0.83994	24.2748		1057.42	30.3976	1276	37.9965
	481	-0.000228151	0.13272	0.23656	0.0308	0.05224														0.86738	4.47743	0.85138	21.2774	0.84103	24.3678		1059.08	30.3312	1278	37.897
	480.5	-0.00020875	0.13272	0.2366	0.0316	0.05228														0.86843	4.4945	0.85234	21.3373	0.84196	24.4617		1060.74	30.3418	1280	37.8117
	480	-0.000154727	0.13204	0.23552	0.03096	0.0516														0.86941	4.47628	0.85336	21.3321	0.84301	24.5147		1062.4	30.278	1282	37.8259
	479.5	-0.000195617	0.13272	0.23664	0.03248	0.05304														0.8704	4.44024	0.85436	21.3249	0.84401	24.58		1064.06	30.3779	1284	37.8579
	479	-0.000239791	0.13252	0.23716	0.03224	0.05356														0.87137	4.44329	0.85533	21.366	0.84493	24.7186		1065.72	30.3129	1286	37.8863
	478.5	-0.000276861	0.13268	0.23652	0.03236	0.05332														0.8724	4.4633	0.85636	21.4201	0.84594	24.8097		1067.38	30.2701	1288	37.8935
	478	-0.000240269	0.13268	0.23636	0.03212	0.05264														0.87339	4.43778	0.85731	21.4148	0.84696	24.8678		1069.04	30.3056	1290	37.8828
	477.5	-0.00023603	0.13236	0.23672	0.0324	0.05304														0.87435	4.40861	0.85839	21.4055	0.8479	24.9592		1070.7	30.215	1292	37.8295
	477	-0.000235254	0.13324	0.23728	0.0322	0.05312														0.87542	4.42567	0.85937	21.4606	0.84896	25.0989		1072.36	30.2938	1294	37.8153
	476.5	-0.000205228	0.1334	0.23776	0.03312	0.05384														0.87643	4.43916	0.86041	21.4993	0.84997	25.2057		1074.02	30.1532	1296	37.7691
	476	-0.000200691	0.13312	0.23832	0.03352	0.05452														0.87743	4.41092	0.86132	21.4865	0.85095	25.2868		1075.68	30.2268	1298	37.8046
	475.5	-0.000139326	0.13276	0.23776	0.03276	0.0532														0.87844	4.3868	0.86237	21.4898	0.85194	25.4021		1077.34	30.2399	1300	37.8259
	475	-3.2772e-05	0.13308	0.23836	0.03384	0.05496														0.87943	4.3831	0.86337	21.5253	0.85292	25.5558		1079	30.1519	1302	37.8508
	474.5	2.00572e-05	0.13244	0.238	0.03324	0.05372														0.88043	4.39157	0.86434	21.5544	0.85397	25.6686		1080.66	30.1105	1304	37.8686
	474	5.10384e-05	0.1328	0.23844	0.03416	0.0548														0.8814	4.37266	0.86536	21.5394	0.85495	25.7497		1082.32	30.0001	1306	37.865
	473.5	7.16329e-06	0.13348	0.2392	0.03404	0.05508														0.88243	4.34053	0.86639	21.5159	0.85595	25.8973		1083.98	30.1637	1308	37.865
	473	-0.000183738	0.13316	0.2396	0.0342	0.05532														0.88341	4.35986	0.86735	21.5521	0.85699	26.0392		1085.64	30.0198	1310	37.9148
	472.5	-0.000125298	0.13292	0.23924	0.03412	0.05504														0.88443	4.37879	0.86836	21.5669	0.85801	26.1483		1087.3	29.9929	1312	37.9823
	472	8.92426e-05	0.1334	0.23964	0.03504	0.05644														0.88541	4.34807	0.86931	21.5154	0.85894	26.2568		1088.96	29.9942	1314	38.0641
	471.5	9.8913e-05	0.13364	0.23952	0.035	0.05612														0.88638	4.32421	0.87035	21.4883	0.85997	26.381		1090.62	29.8786	1316	38.1529
	471	2.39373e-05	0.13388	0.24028	0.03492	0.05648														0.88739	4.33871	0.87139	21.5006	0.86103	26.5266		1092.28	29.9699	1318	38.2311
	470.5	3.32496e-05	0.13352	0.2408	0.03524	0.05684														0.88839	4.34976	0.87235	21.4846	0.86198	26.641		1093.94	29.8148	1320	38.2987
	470	0.000177888	0.13444	0.2412	0.03604	0.05704														0.88937	4.31946	0.87331	21.4138	0.863	26.7404		1095.6	29.9561	1322	38.3698
	469.5	0.000256625	0.134	0.23996	0.035	0.0566														0.89039	4.29647	0.87435	21.3684	0.86395	26.8882		1097.26	29.9706	1324	38.3698
	469	0.000205467	0.1344	0.24152	0.03544	0.05756														0.89141	4.32163	0.87536	21.3646	0.86503	27.0218		1098.92	29.985	1326	38.3378
	468.5	0.00015604	0.13444	0.24188	0.03624	0.05744														0.89239	4.33027	0.87638	21.3192	0.86599	27.1157		1100.58	30.0829	1328	38.3058
	468	0.000188991	0.1346	0.24116	0.03564	0.05804														0.8934	4.28791	0.8773	21.2225	0.86697	27.1972		1102.24	30.0028	1330	38.2418
	467.5	0.000242776	0.13432	0.24196	0.03656	0.05756														0.8944	4.28495	0.87837	21.1735	0.868	27.3318		1103.9	30.234	1332	38.1885
	467	0.000309096	0.13516	0.24248	0.03652	0.05852														0.89537	4.30129	0.87935	21.1478	0.86899	27.4476		1105.56	30.1098	1334	38.1138
	466.5	0.00037464	0.13452	0.24236	0.0366	0.05884														0.89644	4.29537	0.88035	21.0771	0.86996	27.5104		1107.22	30.1506	1336	38.0534
	466	0.000434095	0.13608	0.24396	0.03752	0.05828														0.89743	4.27207	0.8814	20.9733	0.87097	27.5848		1108.88	30.1848	1338	37.8863
	465.5	0.000473851	0.13576	0.24368	0.03624	0.05908														0.89842	4.2629	0.88244	20.9002	0.87196	27.6973		1110.54	30.2031	1340	37.7619
	465	0.000457316	0.1364	0.24472	0.0378	0.06														0.89942	4.28112	0.88331	20.8625	0.87294	27.7896		1112.2	30.4029	1342	37.6091
	464.5	0.000477314	0.13604	0.24436	0.0378	0.05968														0.90041	4.28303	0.88435	20.7782	0.87391	27.8222		1113.86	30.2964	1344	37.506
	464	0.000495043	0.13664	0.24496	0.03832	0.06008														0.90143	4.24399	0.88538	20.6586	0.87499	27.8711		1115.52	30.3674	1346	37.3923
	463.5	0.000547514	0.13712	0.24544	0.0388	0.06068														0.90236	4.25413	0.8864	20.5948	0.87598	27.9341		1117.18	30.3595	1348	37.3319
	463	0.000606133	0.13708	0.24556	0.03784	0.06084														0.90341	4.27318	0.88735	20.5493	0.87702	27.978		1118.84	30.3253	1350	37.3212
	462.5	0.000648277	0.13788	0.24636	0.03932	0.06096														0.90439	4.2535	0.88836	20.444	0.87798	27.9812		1120.5	30.2491	1352	37.3425
	462	0.00065359	0.13816	0.248	0.03912	0.06128														0.9054	4.23303	0.88938	20.33	0.87898	27.9855		1122.16	30.2458	1354	37.3496
	461.5	0.000676095	0.13868	0.24728	0.04008	0.0624														0.90638	4.24769	0.89033	20.2721	0.87996	28.026		1123.82	30.2077	1356	37.3319
	461	0.000722	0.1394	0.24848	0.04036	0.06372														0.90739	4.26172	0.89142	20.2199	0.88097	28.009		1125.48	30.213	1358	37.3177
	460.5	0.000728506	0.13928	0.24856	0.03988	0.06236														0.90839	4.23326	0.89235	20.1104	0.88197	27.957		1127.14	30.1348	1360	37.3105
	460	0.000785096	0.13964	0.2486	0.03976	0.06208														0.90938	4.21313	0.89332	19.9992	0.88301	27.9202		1128.8	30.1223	1362	37.3319
	459.5	0.000892128	0.14072	0.25064	0.04104	0.06404														0.91039	4.24849	0.89436	19.9579	0.88395	27.9029		1130.46	30.1315	1364	37.3532
	459	0.000904425	0.14072	0.25052	0.0416	0.063														0.9114	4.24327	0.89536	19.8921	0.88497	27.8465		1132.12	30.1716	1366	37.4136
	458.5	0.000886636	0.14124	0.25168	0.04132	0.06392														0.91243	4.21179	0.89635	19.7766	0.886	27.7358		1133.78	30.075	1368	37.4634
	458	0.000970685	0.14184	0.2522	0.04192	0.06452														0.91335	4.21414	0.89734	19.6881	0.88699	27.6414		1135.44	30.1125	1370	37.5025
	457.5	0.00101	0.14264	0.25228	0.04184	0.06468														0.91441	4.22655	0.89835	19.64	0.88796	27.5841		1137.1	30.1742	1372	37.538
	457	0.00115	0.14296	0.25284	0.04228	0.0652														0.91539	4.2215	0.89932	19.5758	0.88898	27.4611		1138.76	30.0947	1374	37.5451
	456.5	0.00123	0.14312	0.254	0.04312	0.06564														0.91647	4.19871	0.90035	19.4692	0.88999	27.31		1140.42	30.1	1376	37.5025
	456	0.00121	0.14432	0.25472	0.04284	0.06624														0.91738	4.20043	0.90139	19.3914	0.89097	27.2022		1142.08	30.1795	1378	37.4172
	455.5	0.00131	0.1444	0.25512	0.04308	0.06656														0.91834	4.23164	0.90233	19.3602	0.89197	27.0839		1143.74	30.2038	1380	37.3247
	455	0.00142	0.14512	0.256	0.044	0.06736														0.91946	4.22159	0.90338	19.2957	0.89295	26.9248		1145.4	30.2235	1382	37.2892
	454.5	0.0015	0.14528	0.25624	0.04368	0.06664														0.92047	4.19477	0.90437	19.1922	0.89396	26.7488		1147.06	30.28	1384	37.2394
	454	0.00153	0.14632	0.25764	0.04452	0.068														0.92139	4.20251	0.90536	19.1409	0.89495	26.5958		1148.72	30.3575	1386	37.3887
	453.5	0.00156	0.14724	0.25912	0.04512	0.06896														0.9224	4.22496	0.90636	19.1171	0.89592	26.4519		1150.38	30.3904	1388	37.5593
	453	0.00164	0.148	0.25964	0.04616	0.06952														0.92337	4.21899	0.90739	19.0561	0.89694	26.259		1152.04	30.5428	1390	37.7655
	452.5	0.00173	0.14808	0.2602	0.046	0.06944														0.92441	4.19637	0.90837	18.9597	0.89795	26.0544		1153.7	30.6341	1392	37.9077
	452	0.00176	0.14856	0.2608	0.04548	0.06952														0.92534	4.21268	0.90934	18.9182	0.89899	25.8982		1155.36	30.7655	1394	38.0605
	451.5	0.0018	0.15012	0.26196	0.04668	0.0714														0.92639	4.24855	0.91037	18.9158	0.90001	25.7349		1157.02	30.6939	1396	38.1316
	451	0.00189	0.15044	0.263	0.0474	0.07096														0.92742	4.23049	0.91135	18.8466	0.90098	25.5381		1158.68	30.7859	1398	38.1494
	450.5	0.00192	0.15144	0.26384	0.04732	0.07156														0.92837	4.20353	0.91237	18.7656	0.90197	25.3377		1160.34	30.6926	1400	38.1245
	450	0.0021	0.1524	0.26472	0.0484	0.07272														0.9294	4.22681	0.91339	18.7512	0.90299	25.1861		1162	30.7649	1402	38.0854
	449.5	0.00228	0.1532	0.26636	0.04936	0.07276														0.93038	4.24139	0.9143	18.7367	0.90398	25.0418		1163.66	30.7826	1404	37.9823
	449	0.00235	0.1538	0.26648	0.04944	0.07336														0.93138	4.22278	0.91533	18.6754	0.90495	24.8347		1165.32	30.6828	1406	37.9219
	448.5	0.00243	0.15416	0.26744	0.04936	0.07356														0.93237	4.20053	0.91635	18.6166	0.90601	24.6504		1166.98	30.759	1408	37.8366
	448	0.00246	0.15624	0.27008	0.05036	0.07472														0.93336	4.20939	0.91735	18.6009	0.90698	24.524		1168.64	30.6519	1410	37.7086
	447.5	0.00258	0.15692	0.27084	0.0508	0.07552														0.93444	4.22175	0.91838	18.6024	0.90795	24.3701		1170.3	30.7011	1412	37.5593
	447	0.00267	0.15752	0.27144	0.05072	0.07524														0.93535	4.20006	0.91934	18.544	0.90897	24.1849		1171.96	30.6506	1414	37.4456
	446.5	0.00274	0.15884	0.27252	0.05192	0.07588														0.93636	4.18648	0.92038	18.4857	0.90997	24.0519		1173.62	30.711	1416	37.3461
	446	0.00294	0.15964	0.27368	0.05208	0.07724														0.93742	4.20945	0.92138	18.4793	0.91099	23.9391		1175.28	30.7116	1418	37.3425
	445.5	0.00299	0.16008	0.2748	0.05216	0.0766														0.9384	4.2162	0.92238	18.4752	0.91197	23.7975		1176.94	30.5816	1420	37.4207
	445	0.00311	0.16152	0.27644	0.053	0.07768														0.93942	4.19397	0.92338	18.4219	0.91299	23.6391		1178.6	30.577	1422	37.5167
	444.5	0.00332	0.16324	0.27784	0.05384	0.0786														0.94043	4.1864	0.92436	18.3701	0.91401	23.513		1180.26	30.5297	1424	37.634
	444	0.00334	0.16384	0.27912	0.05452	0.07956														0.94138	4.20986	0.92538	18.3756	0.91494	23.4279		1181.92	30.5868	1426	37.7406
	443.5	0.00344	0.16492	0.28104	0.05484	0.07996														0.94239	4.21902	0.92634	18.3723	0.91596	23.3173		1183.58	30.4981	1428	37.8153
	443	0.00361	0.16656	0.28248	0.05596	0.0808														0.94337	4.19239	0.92731	18.3025	0.91699	23.1923		1185.24	30.5119	1430	37.8437
	442.5	0.00372	0.16736	0.28376	0.05636	0.0814														0.94444	4.19481	0.92832	18.2665	0.91794	23.0983		1186.9	30.4935	1432	37.8722
	442	0.00384	0.16888	0.28488	0.05676	0.08276														0.9454	4.22763	0.92937	18.2907	0.91903	23.0271		1188.56	30.4009	1434	37.8792
	441.5	0.00389	0.16956	0.28636	0.05704	0.08272														0.94638	4.21444	0.93033	18.2688	0.92	22.9511		1190.22	30.4745	1436	37.8615
	441	0.0041	0.17132	0.28796	0.05824	0.08412														0.94741	4.18762	0.93135	18.206	0.92097	22.8317		1191.88	30.3635	1438	37.8757
	440.5	0.0042	0.173	0.29008	0.05848	0.08476														0.94838	4.20755	0.93233	18.1893	0.92198	22.7631		1193.54	30.5566	1440	37.8366
	440	0.00422	0.1734	0.2912	0.05912	0.0848														0.94938	4.24528	0.93338	18.2037	0.92296	22.7354		1195.2	30.5408	1442	37.7797
	439.5	0.0045	0.17524	0.29308	0.0596	0.08552														0.95042	4.23829	0.93434	18.1747	0.92395	22.6488		1196.86	30.5369	1444	37.7229
	439	0.00469	0.17612	0.294	0.06028	0.08628														0.95137	4.21971	0.93542	18.1165	0.92497	22.5463		1198.52	30.4574	1446	37.6127
	438.5	0.00477	0.17804	0.29648	0.06136	0.0872														0.95234	4.23402	0.93633	18.1117	0.92593	22.5131		1200.18	30.4265	1448	37.4883
	438	0.00495	0.17908	0.29784	0.06236	0.08836														0.95337	4.25557	0.93741	18.1304	0.92694	22.4747		1201.84	30.4364	1450	37.371
	437.5	0.00513	0.18108	0.30052	0.06276	0.089														0.95439	4.2384	0.93836	18.0897	0.92796	22.3941		1203.5	30.3273	1452	37.2394
	437	0.00528	0.18168	0.30112	0.06336	0.0902														0.95538	4.2224	0.93938	18.0423	0.92893	22.3176		1205.16	30.3162	1454	37.1755
	436.5	0.0056	0.18292	0.303	0.06372	0.09096														0.95639	4.24473	0.94038	18.0487	0.92996	22.2907		1206.82	30.3036	1456	37.1435
	436	0.00577	0.18344	0.30416	0.06316	0.08972														0.95738	4.25708	0.94137	18.0607	0.93098	22.2626		1208.48	30.2031	1458	37.0724
	435.5	0.00589	0.18684	0.30652	0.06496	0.09212														0.95849	4.24622	0.94238	18.0269	0.93192	22.1737		1210.14	30.234	1460	37.0582
	435	0.0061	0.18904	0.30976	0.06644	0.09388														0.95938	4.22476	0.94336	17.9881	0.93293	22.114		1211.8	30.1007	1462	37.0404
	434.5	0.00619	0.18984	0.31052	0.06616	0.09308														0.96043	4.24369	0.94434	18.0077	0.93394	22.0954		1213.46	30.1125	1464	37.0511
	434	0.00639	0.19144	0.3142	0.06788	0.09448														0.96145	4.26851	0.94539	18.021	0.93495	22.0493		1215.12	30.0218	1466	37.0973
	433.5	0.00655	0.1936	0.31596	0.06832	0.09568														0.96242	4.24446	0.9464	17.9683	0.93595	21.9831		1216.78	30.0402	1468	37.2039
	433	0.00679	0.19512	0.31868	0.07024	0.0976														0.96343	4.22897	0.94735	17.9404	0.93701	21.9236		1218.44	29.9771	1470	37.3532
	432.5	0.00716	0.19692	0.32092	0.06944	0.09672														0.96441	4.25888	0.94835	17.9756	0.93798	21.9095		1220.1	29.8556	1472	37.4634
	432	0.00731	0.19832	0.32276	0.07144	0.09884														0.96538	4.27383	0.94937	17.9711	0.93898	21.8649		1221.76	29.8786	1474	37.5345
	431.5	0.00754	0.20092	0.325	0.0716	0.09944														0.96636	4.25301	0.95034	17.9211	0.93995	21.7764		1223.42	29.7492	1476	37.5629
	431	0.00781	0.20228	0.32724	0.07284	0.1004														0.96738	4.2467	0.95131	17.9142	0.94097	21.7394		1225.08	29.8668	1478	37.5238
	430.5	0.00795	0.20404	0.33008	0.0732	0.10064														0.96838	4.27384	0.95234	17.9502	0.94196	21.7407		1226.74	29.7932	1480	37.4563
	430	0.00812	0.20548	0.33164	0.07436	0.10172														0.96942	4.28605	0.95337	17.9411	0.94296	21.6804		1228.4	29.8273	1482	37.3639
	429.5	0.00827	0.20756	0.33552	0.07528	0.10388														0.97039	4.25826	0.95436	17.8965	0.94396	21.6169		1230.06	29.7938	1484	37.307
	429	0.00857	0.21008	0.33764	0.0768	0.10408														0.97136	4.26428	0.95536	17.9023	0.94502	21.595		1231.72	29.7301	1486	37.2466
	428.5	0.00886	0.21124	0.33988	0.07652	0.10428														0.97239	4.29067	0.95642	17.9421	0.94595	21.5757		1233.38	29.922	1488	37.2288
	428	0.00905	0.21332	0.3426	0.07792	0.10536														0.97341	4.29245	0.95736	17.925	0.94695	21.511		1235.04	29.8208	1490	37.2181
	427.5	0.00939	0.21632	0.3464	0.07968	0.10816														0.97439	4.27959	0.95839	17.8957	0.94795	21.4434		1236.7	29.9462	1492	37.2572
	427	0.00972	0.21752	0.34752	0.07928	0.109														0.97542	4.28248	0.95934	17.8984	0.94892	21.437		1238.36	29.8989	1494	37.2679
	426.5	0.00991	0.21896	0.35024	0.08052	0.10832														0.97638	4.30844	0.96035	17.9356	0.95	21.4194		1240.02	29.8891	1496	37.3247
	426	0.01015	0.22172	0.35376	0.08156	0.1108														0.97742	4.31167	0.96136	17.9305	0.951	21.3525		1241.68	29.9627	1498	37.3674
	425.5	0.01045	0.22388	0.35668	0.08176	0.11044														0.97842	4.2855	0.96239	17.888	0.95196	21.3193		1243.34	29.847	1500	37.4136
	425	0.01076	0.22696	0.35984	0.08328	0.11224														0.97941	4.3004	0.96336	17.9064	0.953	21.3088		1245	30.0258	1502	37.4847
	424.5	0.01102	0.22864	0.36224	0.08432	0.1134														0.9804	4.33498	0.9644	17.9551	0.95399	21.2871		1246.66	30.0041	1504	37.4776
	424	0.01126	0.2308	0.36576	0.08544	0.1148														0.98134	4.31944	0.96538	17.9341	0.95499	21.2309		1248.32	30.0684	1506	37.4918
	423.5	0.01156	0.23252	0.36844	0.08548	0.11536														0.98238	4.31115	0.96633	17.9045	0.95594	21.1944		1249.98	30.1125	1508	37.4954
	423	0.012	0.2364	0.37332	0.08768	0.11784														0.98341	4.33225	0.96735	17.9391	0.95696	21.2106		1251.64	30.1033	1510	37.4136
	422.5	0.01226	0.23796	0.37516	0.08908	0.11924														0.98438	4.35365	0.96835	17.9761	0.95796	21.1908		1253.3	30.2905	1512	37.3568
	422	0.01243	0.23988	0.37764	0.08916	0.11772														0.98541	4.33857	0.96934	17.9589	0.95898	21.1265		1254.96	30.1657	1514	37.2643
	421.5	0.01281	0.24228	0.38168	0.0904	0.12052														0.98643	4.32794	0.97032	17.9379	0.95999	21.0978		1256.62	30.2524	1516	37.2075
	421	0.01316	0.24508	0.3846	0.09116	0.12084														0.98739	4.3582	0.97139	17.9883	0.96097	21.1139		1258.28	30.0869	1518	37.1577
	420.5	0.01348	0.2472	0.38832	0.09196	0.12208														0.98833	4.37329	0.97239	18.013	0.96195	21.0864		1259.94	30.1683	1520	37.1293
	420	0.0139	0.25012	0.39172	0.09392	0.12416														0.98938	4.35322	0.97337	17.9854	0.963	21.0441		1261.6	30.1256	1522	37.1364
	419.5	0.01429	0.25276	0.39584	0.0946	0.12508														0.99038	4.35563	0.97433	17.9935	0.96398	21.017		1263.26	30.0428	1524	37.1613
	419	0.01455	0.2562	0.399	0.09564	0.12648														0.99141	4.38177	0.97536	18.0359	0.965	21.0358		1264.92	30.0593	1526	37.1932
	418.5	0.01498	0.25812	0.40252	0.09664	0.1282														0.99235	4.39847	0.97638	18.0579	0.96598	21.0063		1266.58	29.9706	1528	37.2181
	418	0.0153	0.26068	0.40656	0.09836	0.1292														0.99338	4.38669	0.97733	18.0434	0.96694	20.9483		1268.24	30.0566	1530	37.2181
	417.5	0.01562	0.26292	0.4096	0.09944	0.13088														0.9944	4.37977	0.97831	18.0474	0.96799	20.9528		1269.9	30.0133	1532	37.2466
	417	0.01611	0.26656	0.41424	0.10092	0.13172														0.99541	4.4187	0.97934	18.1025	0.96895	20.9597		1271.56	30.0546	1534	37.2821
	416.5	0.01653	0.26904	0.418	0.10208	0.1332														0.99645	4.43131	0.98037	18.1281	0.96995	20.9314		1273.22	30.0468	1536	37.3034
	416	0.01692	0.27184	0.42228	0.10348	0.13544														0.99736	4.40744	0.98136	18.1005	0.971	20.8958		1274.88	30.0251	1538	37.3603
	415.5	0.01739	0.27552	0.42596	0.10412	0.1364														0.99837	4.41333	0.98238	18.1329	0.97198	20.8879		1276.54	30.2163	1540	37.3994
	415	0.01774	0.27888	0.43116	0.10712	0.13784														0.9994	4.45052	0.98342	18.1895	0.97291	20.9003		1278.2	30.1125	1542	37.3816
	414.5	0.01808	0.2822	0.43588	0.108	0.13876														1.00043	4.46124	0.98438	18.2015	0.97394	20.8731		1279.86	30.1788	1544	37.371
	414	0.01859	0.28456	0.43928	0.10976	0.1416														1.00142	4.43968	0.98534	18.1842	0.97497	20.8289		1281.52	30.096	1546	37.339
	413.5	0.01893	0.28732	0.4428	0.10996	0.14156														1.00236	4.45075	0.98636	18.2173	0.97596	20.8424		1283.18	30.1256	1548	37.2963
	413	0.01948	0.28952	0.44784	0.11216	0.14336														1.00341	4.4892	0.98735	18.2812	0.97697	20.8617		1284.84	30.2058	1550	37.3177
	412.5	0.02003	0.2934	0.45168	0.11364	0.14512														1.00439	4.48917	0.98831	18.287	0.97799	20.8277		1286.5	30.0888	1552	37.2892
	412	0.02031	0.29824	0.45764	0.11628	0.14904														1.00538	4.47044	0.98932	18.2745	0.97896	20.7986		1288.16	30.2853	1554	37.2821
	411.5	0.02077	0.3006	0.46136	0.11768	0.15048														1.00637	4.49305	0.99035	18.3277	0.97992	20.8099		1289.82	30.1933	1556	37.3034
	411	0.0213	0.30392	0.4664	0.12004	0.15176														1.00741	4.53	0.99134	18.3843	0.98098	20.8276		1291.48	30.3838	1558	37.4243
	410.5	0.02183	0.30816	0.471	0.12016	0.15284														1.00839	4.53135	0.99234	18.3913	0.98197	20.7998		1293.14	30.3385	1560	37.6233
	410	0.02219	0.31132	0.4748	0.12268	0.15564														1.0094	4.52309	0.99336	18.3982	0.98297	20.7784		1294.8	30.3832	1562	37.8792
	409.5	0.02258	0.31576	0.48112	0.12408	0.15688														1.0104	4.541	0.99435	18.4461	0.98392	20.8056		1296.46	30.573	1564	38.0499
	409	0.02305	0.31892	0.48604	0.126	0.16016														1.01135	4.57261	0.99538	18.5108	0.98494	20.8126		1298.12	30.5106	1566	38.1103
	408.5	0.02362	0.32112	0.48956	0.12776	0.16036														1.01239	4.57689	0.99641	18.5231	0.98595	20.7629		1299.78	30.5027	1568	38.1458
	408	0.02432	0.32628	0.49628	0.13128	0.16472														1.01337	4.55425	0.99738	18.5202	0.98699	20.7421		1301.44	30.4764	1570	38.1103
	407.5	0.02489	0.32984	0.50136	0.1306	0.16512														1.0144	4.57231	0.99835	18.5847	0.98792	20.7605		1303.1	30.4797	1572	38.0818
	407	0.02535	0.33368	0.509	0.13316	0.16596														1.01537	4.62587	0.99941	18.6473	0.98894	20.7586		1304.76	30.4232	1574	38.0143
	406.5	0.02587	0.33792	0.51084	0.1352	0.16832														1.01641	4.6317	1.00041	18.6551	0.98994	20.731		1306.42	30.4226	1576	37.9148
	406	0.02652	0.34104	0.51732	0.136	0.16992														1.01739	4.6122	1.00135	18.6683	0.99095	20.7123		1308.08	30.4081	1578	37.8082
	405.5	0.02693	0.34656	0.52276	0.13956	0.17384														1.01841	4.6349	1.00243	18.7403	0.99195	20.7357		1309.74	30.3805	1580	37.7015
	405	0.02748	0.34976	0.52784	0.1398	0.17576														1.01937	4.67071	1.00338	18.8083	0.99293	20.7485		1311.4	30.4718	1582	37.57
	404.5	0.02835	0.35448	0.53532	0.14384	0.17868														1.0204	4.66462	1.00436	18.815	0.99388	20.7016		1313.06	30.3976	1584	37.4918
	404	0.02891	0.35796	0.54012	0.1448	0.18084														1.02138	4.65296	1.00537	18.8374	0.99496	20.7037		1314.72	30.4764	1586	37.4811
	403.5	0.02938	0.36284	0.54468	0.14604	0.18196														1.02241	4.69346	1.00635	18.9301	0.99597	20.727		1316.38	30.5034	1588	37.4669
	403	0.0301	0.36684	0.55204	0.1496	0.18572														1.02337	4.71566	1.00735	18.9892	0.99699	20.7149		1318.04	30.4081	1590	37.4563
	402.5	0.03064	0.37192	0.55876	0.15164	0.18896														1.0244	4.70171	1.00838	19.0023	0.99798	20.674		1319.7	30.5146	1592	37.4349
	402	0.03124	0.37552	0.5618	0.15316	0.18964														1.02541	4.71029	1.00933	19.0502	0.99898	20.6828		1321.36	30.4686	1594	37.3745
	401.5	0.03206	0.3814	0.56984	0.156	0.19164														1.02634	4.722	1.01034	19.1344	0.99994	20.7203		1323.02	30.5921	1596	37.3105
	401	0.03253	0.38412	0.57564	0.1578	0.19408														1.02738	4.74085	1.01136	19.1963	1.00093	20.695		1324.68	30.6315	1598	37.2785
	400.5	0.03314	0.39028	0.58132	0.16048	0.19756														1.02843	4.73747	1.01237	19.2242	1.002	20.6547		1326.34	30.6144	1600	37.2608
	400	0.03431	0.39452	0.59	0.16464	0.20184														1.02941	4.73308	1.01331	19.2764	1.003	20.6848		1328	30.5809	1602	37.3354
	399.5	0.03491	0.3994	0.5966	0.16672	0.2022														1.03031	4.76928	1.0144	19.3778	1.00395	20.696		1329.66	30.6085	1604	37.4136
	399	0.03551	0.40628	0.60448	0.1714	0.20832														1.0314	4.79045	1.01539	19.4469	1.00492	20.6664		1331.32	30.527	1606	37.5345
	398.5	0.0362	0.40788	0.60748	0.1692	0.20724														1.03235	4.77436	1.01637	19.479	1.00592	20.6447		1332.98	30.5507	1608	37.6376
	398	0.03673	0.41524	0.61476	0.17236	0.21132														1.03339	4.78538	1.01735	19.5511	1.00697	20.6733		1334.64	30.5514	1610	37.5878
	397.5	0.03751	0.4192	0.62324	0.17616	0.21596														1.03436	4.82169	1.01832	19.6592	1.00796	20.6847		1336.3	30.5862	1612	37.5878
	397	0.03825	0.4238	0.62792	0.17776	0.21636														1.03543	4.84075	1.01932	19.7375	1.00898	20.6445		1337.96	30.5973	1614	37.5523
	396.5	0.03892	0.4292	0.63232	0.17756	0.21608														1.03643	4.82624	1.02037	19.782	1.01001	20.6301		1339.62	30.6749	1616	37.5345
	396	0.03979	0.43112	0.63756	0.1782	0.22012														1.03741	4.83647	1.02136	19.8706	1.01096	20.6598		1341.28	30.554	1618	37.4705
	395.5	0.04061	0.44052	0.64736	0.18468	0.22312														1.03839	4.87952	1.02235	20.0014	1.01199	20.6571		1342.94	30.6519	1620	37.4421
	395	0.04128	0.44412	0.65492	0.18852	0.22448														1.03937	4.88918	1.02335	20.0723	1.01296	20.6245		1344.6	30.4633	1622	37.3994
	394.5	0.04221	0.45032	0.66452	0.19024	0.23276														1.04039	4.87561	1.02439	20.1284	1.01394	20.6193		1346.26	30.4259	1624	37.3745
	394	0.04344	0.45372	0.67004	0.19344	0.23392														1.04141	4.90353	1.02534	20.2484	1.01497	20.6448		1347.92	30.3799	1626	37.3496
	393.5	0.04417	0.46176	0.67768	0.1972	0.23508														1.04239	4.9368	1.02638	20.3776	1.01601	20.6489		1349.58	30.2767	1628	37.307
	393	0.04468	0.46936	0.68652	0.19976	0.24296														1.04336	4.94136	1.02734	20.4648	1.01696	20.6094		1351.24	30.4147	1630	37.2999
	392.5	0.04543	0.47772	0.69532	0.20576	0.24664														1.04437	4.93201	1.02835	20.5475	1.01798	20.6134		1352.9	30.1998	1632	37.2715
	392	0.04676	0.48264	0.70568	0.2092	0.25072														1.0454	4.95304	1.02932	20.6737	1.01893	20.6536		1354.56	30.2649	1634	37.2785
	391.5	0.04835	0.48972	0.71676	0.21268	0.25416														1.04645	4.9998	1.03033	20.8243	1.01992	20.6393		1356.22	30.2261	1636	37.4243
	391	0.04919	0.4932	0.72084	0.21328	0.2558														1.04736	5.00054	1.03135	20.9285	1.02095	20.6056		1357.88	30.2018	1638	37.7122
	390.5	0.0501	0.50332	0.73128	0.2204	0.26424														1.04839	4.99737	1.03234	21.0263	1.02199	20.6247		1359.54	30.2872	1640	38.1103
	390	0.05135	0.51072	0.73916	0.2234	0.2642														1.04939	5.02863	1.03338	21.185	1.02296	20.6516		1361.2	30.1972	1642	38.4088
	389.5	0.05213	0.52096	0.75224	0.22816	0.2732														1.05038	5.05958	1.03438	21.346	1.02395	20.6291		1362.86	30.3713	1644	38.7216
	389	0.05301	0.52592	0.76364	0.23608	0.27536														1.05135	5.05519	1.03537	21.4676	1.02491	20.6039		1364.52	30.1716	1646	39.0629
	388.5	0.05437	0.53724	0.77364	0.2408	0.28596														1.05233	5.04874	1.03636	21.5842	1.02595	20.6254		1366.18	30.1434	1648	39.2761
	388	0.05544	0.5458	0.78268	0.2472	0.29252														1.05345	5.07898	1.0374	21.7612	1.02693	20.6565		1367.84	30.0901	1650	39.3472
	387.5	0.05632	0.5518	0.79408	0.24984	0.29332														1.05437	5.1193	1.03838	21.9533	1.02795	20.6346		1369.5	30.1361	1652	39.3437
	387	0.05763	0.56136	0.80472	0.25692	0.30108														1.05535	5.10392	1.03935	22.0781	1.02895	20.6152		1371.16	30.1434	1654	39.2939
	386.5	0.05932	0.56928	0.8162	0.25884	0.30616														1.05639	5.10919	1.04036	22.2207	1.02995	20.6355		1372.82	30.0652	1656	39.2299
	386	0.06052	0.58156	0.82528	0.26704	0.31172														1.05742	5.15451	1.04134	22.4432	1.03091	20.6571		1374.48	30.1736	1658	39.1553
	385.5	0.06165	0.5916	0.84044	0.273	0.32192														1.05837	5.17142	1.04236	22.6304	1.03196	20.6462		1376.14	30.0684	1660	39.0877
	385	0.06289	0.59832	0.85048	0.2794	0.32692														1.05936	5.16987	1.04334	22.7831	1.03295	20.626		1377.8	30.1348	1662	38.9776
	384.5	0.06434	0.60804	0.86368	0.28384	0.33464														1.06039	5.18326	1.04436	22.9666	1.03396	20.6625		1379.46	30.1473	1664	38.8425
	384	0.06592	0.61824	0.87544	0.2914	0.33852														1.06138	5.22539	1.04533	23.1978	1.03496	20.6913		1381.12	30.1677	1666	38.7216
	383.5	0.06742	0.62584	0.885	0.29476	0.34316														1.06238	5.24467	1.04632	23.4226	1.03597	20.6618		1382.78	30.2623	1668	38.5759
	383	0.06916	0.63936	0.89852	0.30284	0.35116														1.06335	5.24152	1.04738	23.5931	1.03695	20.6473		1384.44	30.2104	1670	38.4266
	382.5	0.07068	0.65004	0.91328	0.31148	0.36092														1.06438	5.2695	1.04835	23.8048	1.038	20.6961		1386.1	30.2432	1672	38.3058
	382	0.07216	0.66088	0.9278	0.32012	0.36868														1.06538	5.31009	1.0493	24.0651	1.03897	20.711		1387.76	30.2209	1674	38.192
	381.5	0.07336	0.67168	0.9408	0.32496	0.37528														1.06638	5.31925	1.0503	24.2957	1.03996	20.6864		1389.42	30.3148	1676	38.1067
	381	0.07499	0.68416	0.95616	0.332	0.38664														1.06739	5.31053	1.05132	24.5027	1.04095	20.6897		1391.08	30.3148	1678	38.0001
	380.5	0.07687	0.69168	0.9674	0.339	0.39196														1.06836	5.32442	1.05236	24.7406	1.04198	20.7301		1392.74	30.3628	1680	37.865
	380	0.0781	0.70304	0.97772	0.34664	0.39608														1.06937	5.36544	1.05338	25.0244	1.04296	20.7472		1394.4	30.5172	1682	37.7442
	379.5	0.0797	0.71732	0.99304	0.35232	0.40712														1.07033	5.38095	1.05438	25.2894	1.04393	20.7238		1396.06	30.4968	1684	37.6731
	379	0.08136	0.72992	1.01032	0.3632	0.4172														1.07133	5.36789	1.05531	25.5104	1.04492	20.7352		1397.72	30.6532	1686	37.5771
	378.5	0.08306	0.74184	1.02584	0.37008	0.4244														1.07237	5.3845	1.05634	25.7811	1.04593	20.7806		1399.38	30.6131	1688	37.474
	378	0.08504	0.75384	1.03804	0.37404	0.43192														1.07338	5.42551	1.05734	26.1012	1.04693	20.7853		1401.04	30.6499	1690	37.403
	377.5	0.08713	0.76704	1.05316	0.38724	0.44588														1.07439	5.42319	1.05839	26.3725	1.04794	20.7716		1402.7	30.6657	1692	37.4492
	377	0.08965	0.78436	1.07328	0.39832	0.45552														1.07537	5.41242	1.05935	26.6289	1.04894	20.7791		1404.36	30.5835	1694	37.6198
	376.5	0.09147	0.79092	1.08356	0.40428	0.45792														1.07639	5.44252	1.06039	26.9372	1.04998	20.8165		1406.02	30.6111	1696	37.8863
	376	0.09294	0.80864	1.0986	0.4124	0.47008														1.07741	5.47476	1.06139	27.2678	1.05094	20.8297		1407.68	30.5422	1698	38.1103
	375.5	0.09516	0.82332	1.11608	0.42176	0.48068														1.07838	5.46864	1.06238	27.5611	1.05192	20.7977		1409.34	30.6335	1700	38.2276
	375	0.09753	0.83972	1.1382	0.43728	0.49592														1.07939	5.46029	1.06339	27.8396	1.05296	20.8181		1411	30.4981	1702	38.2738
	374.5	0.09965	0.85028	1.15304	0.44564	0.5042														1.08033	5.48599	1.06439	28.1779	1.05399	20.8687		1412.66	30.4291	1704	38.2738
	374	0.10214	0.86756	1.17004	0.45664	0.51492														1.08132	5.52032	1.06535	28.5298	1.05498	20.8636		1414.32	30.3418	1706	38.2418
	373.5	0.10439	0.88248	1.19188	0.46692	0.52652														1.08238	5.52006	1.06634	28.834	1.05597	20.8418		1415.98	30.2163	1708	38.16
	373	0.10626	0.90036	1.20664	0.48016	0.5408														1.08336	5.51884	1.06733	29.1481	1.05697	20.8803		1417.64	30.3575	1710	38.0676
	372.5	0.10886	0.91836	1.23292	0.49332	0.55664														1.08438	5.5531	1.06836	29.5062	1.05793	20.9223		1419.3	30.1874	1712	37.9503
	372	0.1114	0.93204	1.24004	0.49732	0.5598														1.08537	5.58082	1.06934	29.8724	1.059	20.9162		1420.96	30.1105	1714	37.833
	371.5	0.1134	0.94872	1.263	0.51128	0.5734														1.08632	5.57958	1.07034	30.204	1.05997	20.9019		1422.62	30.0987	1716	37.7193
	371	0.11598	0.96696	1.28704	0.5254	0.5904														1.08739	5.57925	1.07136	30.5318	1.06094	20.9485		1424.28	30.0277	1718	37.5523
	370.5	0.11883	0.97988	1.30128	0.53264	0.598														1.08834	5.6148	1.07231	30.9169	1.06194	20.9746		1425.94	30.1243	1720	37.4136
	370	0.11925	0.99616	1.31452	0.54176	0.60768														1.08939	5.65324	1.07333	31.3115	1.06298	20.9567		1427.6	30.0455	1722	37.3425
	369.5	0.1224	1.01772	1.33376	0.55192	0.62412														1.09034	5.63833	1.07437	31.6393	1.06395	20.9697		1429.26	30.2445	1724	37.3603
	369	0.12475	1.0334	1.3576	0.56784	0.6334														1.09133	5.64182	1.07539	31.988	1.06497	21.0236		1430.92	30.121	1726	37.403
	368.5	0.12866	1.05768	1.38956	0.58412	0.65464														1.0924	5.68686	1.07635	32.3982	1.0659	21.0865		1432.58	30.1381	1728	37.3994
	368	0.13218	1.08136	1.4144	0.60324	0.67372														1.09338	5.7117	1.07736	32.7874	1.06695	21.0727		1434.24	30.2301	1730	37.4563
	367.5	0.13465	1.089	1.4194	0.60796	0.67884														1.0944	5.69725	1.07835	33.1305	1.06796	21.0663		1435.9	30.186	1732	37.4669
	367	0.13812	1.11732	1.45172	0.63056	0.7036														1.09537	5.70744	1.07937	33.504	1.06896	21.1116		1437.56	30.3155	1734	37.4421
	366.5	0.14165	1.13932	1.47648	0.64512	0.71524														1.09637	5.74664	1.08035	33.9206	1.06987	21.127		1439.22	30.2931	1736	37.4278
	366	0.1444	1.15512	1.4878	0.6528	0.72136														1.09741	5.7752	1.08133	34.3183	1.07096	21.1011		1440.88	30.2958	1738	37.4101
	365.5	0.14775	1.17192	1.51292	0.666	0.73796														1.09836	5.7545	1.08229	34.6674	1.07194	21.1254		1442.54	30.2951	1740	37.4243
	365	0.15137	1.19932	1.54436	0.68596	0.76044														1.09934	5.76086	1.08336	35.0599	1.07293	21.1737		1444.2	30.3319	1742	37.4492
	364.5	0.15433	1.22348	1.57308	0.7036	0.78244														1.10035	5.78781	1.08435	35.4878	1.07397	21.1791		1445.86	30.3818	1744	37.5593
	364	0.15802	1.2442	1.58772	0.72024	0.79664														1.10132	5.80247	1.08531	35.881	1.07501	21.1677		1447.52	30.4193	1746	37.7122
	363.5	0.16184	1.26672	1.6138	0.72776	0.8058														1.10235	5.79377	1.08636	36.2468	1.07594	21.1946		1449.18	30.5441	1748	37.897
	363	0.16569	1.28652	1.63732	0.74688	0.82728														1.10334	5.79969	1.08735	36.6374	1.07697	21.2451		1450.84	30.4449	1750	38.025
	362.5	0.16998	1.31672	1.6684	0.77216	0.8462														1.10436	5.83681	1.08832	37.0702	1.07798	21.2406		1452.5	30.6033	1752	38.1245
	362	0.17366	1.34128	1.6956	0.78796	0.86472														1.10538	5.85265	1.08934	37.4628	1.07893	21.2319		1454.16	30.4962	1754	38.0747
	361.5	0.17743	1.36212	1.7136	0.79608	0.88032														1.10633	5.83249	1.09031	37.8131	1.07996	21.2801		1455.82	30.6368	1756	38.0108
	361	0.18138	1.38756	1.74328	0.81576	0.9014														1.10735	5.85222	1.09129	38.2177	1.08096	21.3163		1457.48	30.6078	1758	37.9148
	360.5	0.18494	1.41252	1.77136	0.8328	0.91756														1.10838	5.90808	1.09233	38.6521	1.08196	21.3109		1459.14	30.5921	1760	37.8757
	360	0.18883	1.44124	1.80336	0.8606	0.94556														1.10933	5.90977	1.09332	39.0206	1.08295	21.3187		1460.8	30.5047	1762	37.8579
	359.5	0.19352	1.46368	1.82268	0.87372	0.95172														1.11032	5.90261	1.09439	39.3771	1.08398	21.3493		1462.46	30.4554	1764	37.8153
	359	0.19798	1.4966	1.86164	0.89836	0.97952														1.11137	5.92549	1.09535	39.7875	1.08494	21.3937		1464.12	30.4902	1766	37.7904
	358.5	0.20199	1.52688	1.8908	0.91872	1.00148														1.11237	5.95945	1.0963	40.2041	1.08594	21.3905		1465.78	30.4252	1768	37.7264
	358	0.2066	1.55388	1.91808	0.93824	1.02492														1.11339	5.9519	1.09728	40.5665	1.08697	21.3834		1467.44	30.4725	1770	37.6589
	357.5	0.21125	1.57924	1.95236	0.95372	1.04268														1.11438	5.93792	1.09835	40.9196	1.08792	21.4238		1469.1	30.4075	1772	37.602
	357	0.21601	1.6026	1.97352	0.9714	1.05968														1.11538	5.97552	1.09932	41.3332	1.08887	21.4672		1470.76	30.4521	1774	37.5487
	356.5	0.22106	1.63804	2.0078	1.00052	1.08548														1.11638	6.00469	1.10042	41.7197	1.08994	21.4687		1472.42	30.4318	1776	37.538
	356	0.22565	1.662	2.03704	1.01912	1.1078														1.11735	5.99644	1.10128	42.0497	1.09094	21.4706		1474.08	30.4633	1778	37.4883
	355.5	0.22992	1.7006	2.07192	1.03992	1.1346														1.11837	5.9998	1.10235	42.4073	1.09194	21.5266		1475.74	30.5362	1780	37.4705
	355	0.23446	1.72972	2.1068	1.05628	1.15092														1.1194	6.02643	1.10333	42.7951	1.09296	21.5872		1477.4	30.5901	1782	37.4065
	354.5	0.23988	1.75828	2.13924	1.08208	1.17532														1.12035	6.05693	1.10436	43.1551	1.0939	21.6036		1479.06	30.6276	1784	37.3354
	354	0.24563	1.79212	2.17368	1.105	1.1954														1.12138	6.05833	1.10534	43.4737	1.09492	21.6235		1480.72	30.7044	1786	37.2394
	353.5	0.25101	1.82772	2.211	1.13276	1.225														1.12237	6.05468	1.10635	43.804	1.09594	21.6864		1482.38	30.6394	1788	37.0937
	353	0.25633	1.86712	2.23992	1.15632	1.24948														1.12338	6.09745	1.10736	44.1787	1.09691	21.7057		1484.04	30.7333	1790	36.9586
	352.5	0.26185	1.89272	2.27116	1.1706	1.26888														1.12436	6.1259	1.10836	44.5122	1.09797	21.6872		1485.7	30.6249	1792	36.8414
	352	0.26755	1.92592	2.30928	1.19956	1.29404														1.12534	6.11334	1.10932	44.7923	1.09895	21.7054		1487.36	30.621	1794	36.7916
	351.5	0.27285	1.95832	2.34216	1.22552	1.31908														1.12636	6.1168	1.11034	45.1137	1.09995	21.7487		1489.02	30.5829	1796	36.8023
	351	0.2779	1.98992	2.37628	1.2436	1.34588														1.12744	6.15755	1.11133	45.4564	1.1009	21.753		1490.68	30.5665	1798	36.8058
	350.5	0.28312	2.031	2.41096	1.27848	1.373														1.12834	6.18262	1.11236	45.7506	1.10191	21.7395		1492.34	30.6532	1800	36.8662
	350	0.28991	2.06456	2.45136	1.29468	1.3966														1.1294	6.16885	1.11332	45.9998	1.10295	21.7552		1494	30.531	1802	36.8982
	349.5	0.29696	2.09964	2.48564	1.32592	1.41964														1.13034	6.17847	1.11436	46.2807	1.10396	21.7968		1495.66	30.6433	1804	36.9622
	349	0.30259	2.13644	2.52484	1.34676	1.44536														1.13138	6.22328	1.11537	46.5964	1.10493	21.7942		1497.32	30.4863	1806	37.0546
	348.5	0.30855	2.16684	2.55552	1.3774	1.46608														1.13238	6.24069	1.11631	46.8405	1.10599	21.7808		1498.98	30.5678	1808	37.1435
	348	0.31547	2.21396	2.5992	1.40132	1.50224														1.13335	6.22555	1.11731	47.0482	1.1069	21.815		1500.64	30.4311	1810	37.2572
	347.5	0.32189	2.24612	2.63088	1.424	1.52396														1.13436	6.25025	1.11837	47.3075	1.10792	21.8535		1502.3	30.3713	1812	37.275
	347	0.3282	2.28116	2.66444	1.4502	1.55104														1.13538	6.29508	1.1193	47.5651	1.10889	21.8479		1503.96	30.3043	1814	37.3141
	346.5	0.33471	2.31988	2.71048	1.48352	1.58676														1.13642	6.31156	1.12035	47.7592	1.10994	21.842		1505.62	30.1342	1816	37.3354
	346	0.34176	2.3656	2.75244	1.51312	1.61812														1.13741	6.30645	1.1213	47.9336	1.1109	21.8831		1507.28	30.2892	1818	37.2963
	345.5	0.34865	2.40524	2.7982	1.54144	1.6414														1.13839	6.32231	1.12236	48.138	1.11195	21.922		1508.94	30.1361	1820	37.2679
	345	0.35453	2.447	2.83132	1.56724	1.6736														1.13938	6.36303	1.12325	48.3525	1.11295	21.8975		1510.6	30.1677	1822	37.2217
	344.5	0.36116	2.49176	2.88024	1.60768	1.70632														1.14035	6.36823	1.12429	48.5018	1.11392	21.8977		1512.26	30.098	1824	37.147
	344	0.36873	2.53072	2.90968	1.631	1.74164														1.14133	6.35726	1.12532	48.6168	1.11495	21.9527		1513.92	30.0159	1826	37.1506
	343.5	0.37644	2.5704	2.953	1.66312	1.76492														1.14241	6.38771	1.12634	48.7744	1.1159	21.9716		1515.58	30.0343	1828	37.2466
	343	0.3842	2.60844	2.99796	1.68672	1.79296														1.14336	6.42885	1.12733	48.9254	1.11694	21.9557		1517.24	29.9154	1830	37.2323
	342.5	0.39204	2.64576	3.03264	1.71648	1.82192														1.1444	6.43153	1.12834	49.0105	1.11793	21.9749		1518.9	30.0487	1832	37.3141
	342	0.39955	2.69488	3.06972	1.74932	1.8572														1.14533	6.43051	1.12928	49.0709	1.11895	22.0186		1520.56	29.9732	1834	37.3816
	341.5	0.40846	2.74052	3.1144	1.7796	1.88828														1.14633	6.46481	1.13027	49.1741	1.11996	22.0385		1522.22	29.9508	1836	37.4527
	341	0.41626	2.77908	3.144	1.81132	1.9206														1.14732	6.50828	1.13133	49.2662	1.12091	22.0239		1523.88	29.9752	1838	37.4883
	340.5	0.42296	2.8208	3.19316	1.84392	1.95048														1.14833	6.51316	1.13234	49.2797	1.12191	22.0457		1525.54	29.8273	1840	37.5629
	340	0.42886	2.85624	3.21896	1.8688	1.98504														1.14939	6.51192	1.1333	49.2864	1.12293	22.0977		1527.2	29.9574	1842	37.538
	339.5	0.43677	2.89772	3.26256	1.88784	2.00256														1.15037	6.55882	1.13429	49.3454	1.12394	22.1175		1528.86	29.8759	1844	37.5238
	339	0.44525	2.9516	3.29968	1.93888	2.04244														1.15133	6.58581	1.1353	49.3628	1.1249	22.1069		1530.52	30.0625	1846	37.506
	338.5	0.4543	2.9934	3.35056	1.96724	2.08608														1.1524	6.57842	1.13631	49.3192	1.12591	22.131		1532.18	30.1342	1848	37.474
	338	0.46128	3.03924	3.38764	2.00748	2.11784														1.15342	6.60003	1.13734	49.2859	1.12693	22.1771		1533.84	30.1933	1850	37.4563
	337.5	0.46972	3.0858	3.41884	2.02776	2.13464														1.15445	6.6411	1.13833	49.2771	1.12791	22.1913		1535.5	30.2728	1852	37.4598
	337	0.47897	3.1224	3.46856	2.07136	2.18016														1.15536	6.66142	1.13933	49.2324	1.12891	22.1749		1537.16	30.2695	1854	37.4314
	336.5	0.48884	3.16416	3.50476	2.105	2.20888														1.15637	6.66101	1.14033	49.1326	1.12994	22.2047		1538.82	30.5533	1856	37.3781
	336	0.49873	3.22816	3.55708	2.1426	2.2614														1.15737	6.68216	1.14132	49.043	1.13093	22.2656		1540.48	30.4594	1858	37.3177
	335.5	0.50724	3.25844	3.57856	2.18348	2.29764														1.15835	6.72831	1.14233	48.9901	1.13191	22.2639		1542.14	30.5684	1860	37.3247
	335	0.51638	3.30212	3.62368	2.22004	2.32668														1.15932	6.74488	1.14334	48.8881	1.13295	22.2611		1543.8	30.5835	1862	37.2963
	334.5	0.52614	3.3504	3.66856	2.25536	2.36808														1.16041	6.73839	1.14435	48.7401	1.13395	22.3147		1545.46	30.5514	1864	37.2963
	334	0.53676	3.4174	3.72192	2.31552	2.41392														1.16135	6.77491	1.14531	48.6159	1.13497	22.359		1547.12	30.6992	1866	37.2359
	333.5	0.54637	3.46048	3.75664	2.32756	2.44036														1.16234	6.81569	1.14632	48.5208	1.1359	22.362		1548.78	30.6374	1868	37.2004
	333	0.55616	3.50508	3.79016	2.37156	2.48892														1.16336	6.83197	1.14735	48.3854	1.13697	22.3685		1550.44	30.5467	1870	37.179
	332.5	0.56747	3.54752	3.83188	2.42304	2.52252														1.16439	6.8266	1.14836	48.2039	1.13796	22.4221		1552.1	30.5822	1872	37.1257
	332	0.57835	3.59448	3.86116	2.45604	2.56296														1.16536	6.86386	1.14936	48.0634	1.13895	22.4602		1553.76	30.7149	1874	37.1257
	331.5	0.58827	3.65808	3.90064	2.49064	2.60952														1.16636	6.91944	1.15032	47.9569	1.13993	22.4489		1555.42	30.7793	1876	37.1577
	331	0.59728	3.68972	3.9346	2.53184	2.6434														1.16735	6.91626	1.15132	47.7804	1.14093	22.473		1557.08	30.667	1878	37.2004
	330.5	0.60628	3.73868	3.9836	2.58612	2.69312														1.16833	6.91725	1.15234	47.5892	1.14191	22.5266		1558.74	30.7222	1880	37.2572
	330	0.61767	3.79372	4.01436	2.62012	2.72624														1.16933	6.97007	1.15336	47.4554	1.14291	22.557		1560.4	30.5461	1882	37.3354
	329.5	0.62902	3.8378	4.05028	2.66696	2.78284														1.17032	7.00489	1.1543	47.3254	1.14392	22.5613		1562.06	30.7563	1884	37.3639
	329	0.63997	3.91092	4.0986	2.715	2.82224														1.17132	7.00517	1.15538	47.1483	1.1449	22.5877		1563.72	30.6591	1886	37.3674
	328.5	0.6519	3.93816	4.13312	2.76528	2.865														1.17237	7.02473	1.15636	46.9708	1.14589	22.6541		1565.38	30.9528	1888	37.3639
	328	0.6633	3.99012	4.1612	2.80272	2.89872														1.17332	7.07128	1.15735	46.8397	1.14688	22.6939		1567.04	31.0697	1890	37.3141
	327.5	0.67481	4.04012	4.2018	2.84728	2.95292														1.17436	7.10818	1.1583	46.7215	1.14793	22.6894		1568.7	31.0789	1892	37.2821
	327	0.68681	4.06868	4.22316	2.89212	2.98728														1.17533	7.10995	1.15938	46.5601	1.14896	22.7368		1570.36	31.3273	1894	37.2394
	326.5	0.69832	4.12544	4.27672	2.94084	3.04664														1.17634	7.12472	1.16033	46.396	1.14996	22.8023		1572.02	31.0632	1896	37.2181
	326	0.70882	4.17456	4.29088	2.99628	3.09192														1.17729	7.17542	1.16131	46.3033	1.15094	22.815		1573.68	31.3128	1898	37.2323
	325.5	0.72081	4.23272	4.34448	3.04228	3.15136														1.17837	7.20166	1.1623	46.199	1.15191	22.8167		1575.34	31.1578	1900	37.2679
	325	0.73428	4.2594	4.36524	3.07876	3.17584														1.17941	7.20754	1.1633	46.0546	1.15294	22.8668		1577	31.32	1902	37.3105
	324.5	0.74677	4.3182	4.39068	3.1364	3.2334														1.18032	7.23077	1.16431	45.922	1.15393	22.9221		1578.66	31.4199	1904	37.339
	324	0.75727	4.37548	4.41376	3.17788	3.27276														1.1813	7.28158	1.16532	45.8463	1.15496	22.9348		1580.32	31.3286	1906	37.3177
	323.5	0.76946	4.40728	4.44296	3.24004	3.33564														1.18232	7.31748	1.16636	45.7697	1.15594	22.9395		1581.98	31.6945	1908	37.3319
	323	0.78195	4.457	4.4842	3.28252	3.38344														1.18331	7.31628	1.16731	45.6329	1.157	23.005		1583.64	31.5264	1910	37.3319
	322.5	0.79432	4.50896	4.50308	3.33888	3.42468														1.18432	7.35627	1.1683	45.5317	1.15798	23.0599		1585.3	31.8522	1912	37.3496
	322	0.80693	4.52916	4.5468	3.38424	3.47352														1.1853	7.4114	1.16932	45.4958	1.15892	23.0557		1586.96	31.7622	1914	37.3105
	321.5	0.81951	4.60712	4.56144	3.44632	3.5236														1.18636	7.42419	1.17036	45.4136	1.15996	23.0793		1588.62	31.7675	1916	37.3177
	321	0.83292	4.65748	4.59784	3.49268	3.5732														1.18736	7.43018	1.17133	45.3031	1.16092	23.1426		1590.28	31.8003	1918	37.2643
	320.5	0.84566	4.70012	4.61996	3.55332	3.62708														1.18838	7.46951	1.17234	45.2409	1.16197	23.1908		1591.94	31.6571	1920	37.2146
	320	0.85812	4.73064	4.64568	3.58848	3.68064														1.18934	7.51269	1.17334	45.212	1.16295	23.2021		1593.6	31.8391	1922	37.1151
	319.5	0.87183	4.78164	4.68536	3.65172	3.73748														1.19039	7.53316	1.17436	45.1476	1.16394	23.224		1595.26	31.5323	1924	37.0333
	319	0.88641	4.81612	4.68828	3.7072	3.7922														1.19138	7.54442	1.17533	45.0542	1.16494	23.2889		1596.92	31.4403	1926	36.9195
	318.5	0.89934	4.84832	4.7124	3.77316	3.84236														1.19234	7.58222	1.17634	45.013	1.16594	23.3356		1598.58	31.2865	1928	36.8129
	318	0.91243	4.90852	4.74412	3.8228	3.89156														1.19341	7.63709	1.17735	44.9982	1.16691	23.3286		1600.24	31.0908	1930	36.7987
	317.5	0.92492	4.97172	4.74672	3.8712	3.9454														1.19431	7.65098	1.17832	44.9339	1.16792	23.3612		1601.9	31.0001	1932	36.7596
	317	0.93846	4.9694	4.77576	3.92864	4.00756														1.19534	7.66492	1.17934	44.8641	1.16892	23.4318		1603.56	30.8463	1934	36.7845
	316.5	0.95328	5.04264	4.80824	3.98824	4.06248														1.19647	7.71184	1.18031	44.8347	1.16995	23.4672		1605.22	30.7484	1936	36.8094
	316	0.96742	5.0608	4.812	4.04312	4.11176														1.19732	7.76348	1.18135	44.8227	1.1709	23.4702		1606.88	30.5678	1938	36.8591
	315.5	0.98111	5.15672	4.834	4.1108	4.16204														1.19841	7.78786	1.1823	44.7745	1.17196	23.5085		1608.54	30.5474	1940	36.9018
	315	0.99452	5.16212	4.86196	4.17204	4.22664														1.19937	7.80177	1.18328	44.7013	1.17289	23.5883		1610.2	30.4515	1942	37.0369
	314.5	1.00794	5.20872	4.86644	4.21852	4.28204														1.20038	7.85613	1.18427	44.6886	1.17395	23.6135		1611.86	30.4055	1944	37.1826
	314	1.02204	5.22156	4.8966	4.27092	4.3442														1.20139	7.90503	1.18531	44.6934	1.17493	23.6179		1613.52	30.3766	1946	37.3319
	313.5	1.03649	5.25912	4.88844	4.34116	4.40136														1.20235	7.9026	1.18628	44.6342	1.17595	23.6731		1615.18	30.3017	1948	37.474
	313	1.04835	5.32112	4.9136	4.38716	4.452														1.20334	7.92353	1.18733	44.5851	1.17698	23.7339		1616.84	30.4843	1950	37.6198
	312.5	1.06181	5.34536	4.92396	4.44276	4.49748														1.20436	7.9833	1.18833	44.588	1.17792	23.7576		1618.5	30.4791	1952	37.6909
	312	1.07889	5.39272	4.95204	4.51116	4.55304														1.20535	8.02075	1.1893	44.5786	1.1789	23.7714		1620.16	30.7603	1954	37.7335
	311.5	1.09395	5.42208	4.9444	4.57572	4.63104														1.2063	8.02814	1.19036	44.5193	1.17994	23.8126		1621.82	30.8188	1956	37.698
	311	1.1059	5.47072	4.95296	4.6152	4.68148														1.20732	8.06232	1.19137	44.481	1.18088	23.8777		1623.48	30.7235	1958	37.6091
	310.5	1.11704	5.54452	4.98196	4.67508	4.72624														1.20837	8.12288	1.19234	44.4935	1.18192	23.905		1625.14	30.8667	1960	37.5238
	310	1.13081	5.52384	4.9732	4.74216	4.76528														1.20936	8.15839	1.19335	44.4811	1.18293	23.9075		1626.8	30.6019	1962	37.4811
	309.5	1.14486	5.57972	4.99132	4.7916	4.85748														1.21036	8.16579	1.19434	44.4179	1.18395	23.9624		1628.46	30.6354	1964	37.474
	309	1.15981	5.6586	4.99524	4.88096	4.91984														1.21133	8.2019	1.19533	44.396	1.1849	24.0265		1630.12	30.5408	1966	37.6198
	308.5	1.17677	5.613	5.01656	4.9286	4.95924														1.21235	8.26781	1.1963	44.4115	1.18594	24.0389		1631.78	30.6368	1968	37.8472
	308	1.19138	5.66172	5.01768	4.9674	5.01968														1.2134	8.29576	1.19727	44.389	1.18687	24.0528		1633.44	30.6361	1970	38.0783
	307.5	1.20525	5.73652	5.01528	5.04296	5.09108														1.21437	8.31055	1.19831	44.3388	1.18794	24.1088		1635.1	30.7399	1972	38.2276
	307	1.21993	5.7502	5.05048	5.10812	5.13248														1.21537	8.34475	1.19936	44.3264	1.1889	24.1683		1636.76	30.8043	1974	38.3058
	306.5	1.23269	5.79852	5.03904	5.17588	5.226														1.21636	8.40423	1.2003	44.3487	1.18994	24.1662		1638.42	30.805	1976	38.3342
	306	1.24751	5.79764	5.03176	5.21612	5.24804														1.21733	8.44164	1.20134	44.33	1.19096	24.1792		1640.08	31.1289	1978	38.2845
	305.5	1.26432	5.83092	5.04548	5.2866	5.3014														1.21833	8.44035	1.20229	44.2643	1.19198	24.2565		1641.74	31.1302	1980	38.2702
	305	1.27652	5.89036	5.06544	5.34376	5.3904														1.21939	8.48259	1.20334	44.2681	1.19292	24.2939		1643.4	31.1893	1982	38.1956
	304.5	1.29091	5.87712	5.06548	5.3918	5.432														1.22037	8.54995	1.20432	44.2914	1.1939	24.2948		1645.06	31.1821	1984	38.1565
	304	1.30564	5.95208	5.07316	5.46776	5.50964														1.22134	8.57342	1.2053	44.2482	1.19491	24.3207		1646.72	31.0658	1986	38.1494
	303.5	1.3202	5.98636	5.08168	5.52616	5.57136														1.22239	8.58808	1.2063	44.2051	1.19594	24.3815		1648.38	31.0848	1988	38.1778
	303	1.3324	5.99268	5.09372	5.61116	5.61168														1.22331	8.64399	1.20726	44.2285	1.19694	24.418		1650.04	30.8568	1990	38.1956
	302.5	1.34548	6.01588	5.08464	5.65364	5.66528														1.22438	8.70769	1.20827	44.2386	1.19794	24.4203		1651.7	31.029	1992	38.1494
	302	1.36431	6.05728	5.07652	5.72432	5.73792														1.22536	8.75508	1.20929	44.1931	1.19888	24.4412		1653.36	30.9258	1994	38.0854
	301.5	1.38141	6.12588	5.10068	5.7688	5.79016														1.22642	8.77108	1.21033	44.1659	1.19991	24.5157		1655.02	30.8687	1996	37.9681
	301	1.39562	6.15056	5.10472	5.828	5.86904														1.22735	8.83807	1.21133	44.2007	1.20092	24.5505		1656.68	30.7918	1998	37.8437
	300.5	1.40706	6.1648	5.11108	5.91076	5.91956														1.22835	8.9024	1.21237	44.2061	1.20191	24.5471		1658.34	30.5757	2000	37.8224
	300	1.42057	6.21536	5.1276	5.93776	5.9474														1.22941	8.91978	1.21334	44.1615	1.2029	24.5817		1660	30.485	2002	37.7619
	299.5	1.43575	6.26884	5.11968	6.028	6.05564														1.23039	8.95756	1.21434	44.1607	1.20391	24.6472		1661.66	30.3818	2004	37.7157
	299	1.45302	6.20312	5.12492	6.07444	6.101														1.23139	9.01475	1.21532	44.1877	1.20488	24.6821		1663.32	30.4521	2006	37.6589
	298.5	1.46985	6.22632	5.14152	6.15096	6.14724														1.2324	9.05965	1.21632	44.1819	1.20592	24.6703		1664.98	30.368	2008	37.6447
	298	1.4881	6.33784	5.14624	6.21544	6.21888														1.23342	9.076	1.21736	44.1518	1.2069	24.7132		1666.64	30.2866	2010	37.6873
	297.5	1.50921	6.35144	5.16552	6.27572	6.29912														1.23441	9.09931	1.21831	44.146	1.20795	24.7904		1668.3	30.3477	2012	37.7264
	297	1.52498	6.3712	5.17728	6.34552	6.34124														1.23538	9.16019	1.21932	44.1815	1.20891	24.7955		1669.96	30.1953	2014	37.7691
	296.5	1.53736	6.40988	5.18608	6.3794	6.44292														1.23641	9.20964	1.22031	44.1861	1.20993	24.7987		1671.62	30.4153	2016	37.8082
	296	1.55176	6.46712	5.18056	6.45436	6.49296														1.23736	9.22503	1.22129	44.1478	1.21097	24.8676		1673.28	30.282	2018	37.8188
	295.5	1.56571	6.50048	5.19252	6.52396	6.50516														1.23834	9.27631	1.22231	44.1579	1.21194	24.9233		1674.94	30.3043	2020	37.7726
	295	1.5868	6.49068	5.22144	6.5662	6.6538														1.23941	9.3462	1.22334	44.2001	1.21292	24.9385		1676.6	30.2176	2022	37.7086
	294.5	1.60862	6.54412	5.21508	6.65432	6.6876														1.24044	9.38311	1.22436	44.2013	1.21394	24.9569		1678.26	30.1335	2024	37.6091
	294	1.61955	6.62632	5.2446	6.7098	6.72432														1.24138	9.4034	1.22537	44.1987	1.21491	25.0161		1679.92	30.1657	2026	37.4563
	293.5	1.63854	6.64552	5.23764	6.76836	6.86032														1.24241	9.46058	1.2263	44.2122	1.21595	25.0798		1681.58	30.0422	2028	37.2857
	293	1.66118	6.6984	5.28268	6.88512	6.88812														1.24339	9.53545	1.22734	44.2638	1.21693	25.0947		1683.24	30.3444	2030	37.1613
	292.5	1.67921	6.75896	5.28876	6.9358	6.96076														1.24434	9.56289	1.22834	44.253	1.21796	25.1159		1684.9	30.372	2032	37.0973
	292	1.6924	6.76308	5.29716	6.96348	7.01188														1.24537	9.58541	1.22935	44.2237	1.21891	25.1805		1686.56	30.3891	2034	37.0653
	291.5	1.7095	6.78392	5.31664	7.0502	7.07544														1.24639	9.66077	1.23035	44.2662	1.21993	25.2358		1688.22	30.3838	2036	37.0688
	291	1.73814	6.88096	5.3374	7.18308	7.13576														1.24732	9.72246	1.23138	44.3048	1.22092	25.2539		1689.88	30.2761	2038	37.1079
	290.5	1.75587	6.84652	5.3474	7.25948	7.22184														1.24835	9.74803	1.23238	44.2833	1.22189	25.2792		1691.54	30.3063	2040	37.1755
	290	1.77237	7.0278	5.38516	7.21772	7.34636														1.24944	9.79067	1.23341	44.2808	1.22293	25.3471		1693.2	30.2123	2042	37.2501
	289.5	1.8072	6.94812	5.40312	7.40468	7.38956														1.2504	9.86061	1.23438	44.3237	1.22394	25.4154		1694.86	30.4929	2044	37.3247
	289	1.84564	7.06572	5.42252	7.42948	7.48972														1.25138	9.92497	1.23538	44.3621	1.22488	25.4383		1696.52	30.2991	2046	37.5096
	288.5	1.8662	7.02432	5.44336	7.54	7.50416														1.25242	9.95466	1.23637	44.347	1.22596	25.477		1698.18	30.3707	2048	37.6376
	288	1.87035	7.093	5.48208	7.50892	7.6364														1.25337	9.99709	1.23731	44.3471	1.22696	25.5578		1699.84	30.3181	2050	37.6802
	287.5	1.90052	7.15336	5.502	7.67692	7.70272														1.25445	10.075	1.23836	44.4151	1.22796	25.6007		1701.5	30.2005	2052	37.7584
	287	1.9456	7.25948	5.549	7.76168	7.80448														1.25539	10.1321	1.23936	44.4395	1.22895	25.6162		1703.16	30.4167	2054	37.8046
	286.5	1.97538	7.25792	5.55092	7.75624	7.80096														1.25639	10.1577	1.24034	44.4198	1.23001	25.6729		1704.82	30.2439	2056	37.833
	286	2.01628	7.40892	5.6076	7.8874	7.89388														1.25738	10.2157	1.24132	44.4369	1.23096	25.7522		1706.48	30.2537	2058	37.8935
	285.5	2.04697	7.3854	5.62084	7.91136	8.03608														1.25838	10.2933	1.24234	44.4974	1.23197	25.7994		1708.14	30.1269	2060	37.9219
	285	2.06529	7.51584	5.6692	7.94876	8.07528														1.25939	10.3447	1.24337	44.5297	1.233	25.8226		1709.8	30.0882	2062	38.0037
	284.5	2.10631	7.40464	5.67436	8.09112	8.20584														1.26039	10.3695	1.24431	44.5111	1.23398	25.8852		1711.46	30.1795	2064	38.0818
	284	2.17499	7.72908	5.71364	8.1702	8.29172														1.26138	10.4352	1.24531	44.5357	1.23498	25.9717		1713.12	30.0599	2066	38.1956
	283.5	2.24109	7.53168	5.75272	8.37808	8.37972														1.26238	10.5197	1.24633	44.6129	1.23597	26.009		1714.78	30.052	2068	38.2489
	283	2.24178	7.72484	5.81924	8.45784	8.49928														1.26337	10.5577	1.24732	44.6243	1.23693	26.0433		1716.44	30.1026	2070	38.2809
	282.5	2.27189	7.7426	5.83144	8.51	8.38404														1.26439	10.5934	1.24833	44.6128	1.23796	26.1275		1718.1	30.2163	2072	38.2524
	282	2.35921	7.71444	5.8588	8.6274	8.69504														1.2654	10.6755	1.24934	44.6626	1.23895	26.2145		1719.76	30.2708	2074	38.2098
	281.5	2.4352	7.97648	5.94068	8.72248	8.81868														1.26641	10.743	1.25033	44.7278	1.23997	26.2764		1721.42	30.2563	2076	38.1707
	281	2.54091	7.9084	5.95708	8.67004	8.74032														1.26736	10.7745	1.25137	44.7519	1.24095	26.2918		1723.08	30.2899	2078	38.1423
	280.5	2.59018	7.9734	6.01168	8.74212	8.94076														1.26844	10.8271	1.25239	44.7525	1.24192	26.3643		1724.74	30.1998	2080	38.1458
	280	2.7019	8.20092	6.03664	8.87492	8.88124														1.26939	10.9067	1.25339	44.7989	1.24291	26.4414		1726.4	30.2794	2082	38.1494
	279.5	2.82333	8.13068	6.08452	8.77148	9.097														1.27038	10.9751	1.25437	44.8684	1.24395	26.4604		1728.06	30.1309	2084	38.0747
	279	2.78831	8.1648	6.13288	9.34112	9.24412														1.27137	11.01	1.25534	44.8894	1.24495	26.5054		1729.72	30.1401	2086	38.0143
	278.5	2.8761	8.16512	6.181	9.3084	9.18792														1.27236	11.0643	1.25636	44.8928	1.24594	26.6034		1731.38	30.0731	2088	37.8828
	278	3.32466	8.31636	6.21572	9.44168	9.30972														1.27337	11.1499	1.25737	44.9521	1.24693	26.67		1733.04	29.9377	2090	37.7193
	277.5	10	8.23776	6.32332	9.6286	9.34604														1.2744	11.211	1.25831	45.0182	1.24796	26.6977		1734.7	29.9305	2092	37.5807
	277	10	8.43996	6.39516	9.40596	9.37252														1.27539	11.2516	1.25931	45.0371	1.24899	26.7588		1736.36	29.7892	2094	37.403
	276.5	10	8.53692	6.41776	9.52072	9.52144														1.27646	11.3168	1.26036	45.0485	1.24995	26.8515		1738.02	29.7873	2096	37.2537
	276	10	8.40428	6.47608	9.45076	9.56208														1.2774	11.4004	1.26132	45.1159	1.25098	26.9286		1739.68	29.7097	2098	37.1293
	275.5	10	8.85236	6.5488	9.60276	9.85248														1.27838	11.4671	1.26237	45.1919	1.252	26.9492		1741.34	29.6815	2100	37.1115
	275	10	8.797	6.60992	10.0938	9.81344														1.27936	11.5002	1.26332	45.2036	1.25297	27.0221		1743	29.6756	2102	37.1222
	274.5	10	8.69708	6.6296	9.90456	9.64984														1.28041	11.5702	1.26439	45.2302	1.25396	27.1153		1744.66	29.6079	2104	37.1826
	274	10	8.70384	6.72404	10.0554	9.91828														1.28137	11.6704	1.26542	45.3175	1.25495	27.1698		1746.32	29.6592	2106	37.1932
	273.5	10	8.76044	6.81244	10.2723	9.9204														1.28234	11.7169	1.26636	45.3753	1.25595	27.2134		1747.98	29.6007	2108	37.2039
	273	10	8.77128	6.8288	10.2307	10.0278														1.28336	11.7612	1.26732	45.3874	1.25691	27.2837		1749.64	29.6033	2110	37.1648
	272.5	10	9.00692	6.89028	10.6678	10.2958														1.28434	11.8495	1.26838	45.4288	1.25795	27.3818		1751.3	29.6335	2112	37.1541
	272	10	8.79212	6.97996	10.2536	10.4234														1.28538	11.9417	1.26936	45.5142	1.25896	27.4426		1752.96	29.738	2114	37.1435
	271.5	10	8.9134	7.04384	10.3244	10.3838														1.28636	11.9976	1.27039	45.5744	1.25997	27.4753		1754.62	29.8103	2116	37.1684
	271	10	8.86832	7.0638	10.5769	10.0288														1.28736	12.05	1.27133	45.5954	1.26094	27.5511		1756.28	29.7281	2118	37.1648
	270.5	10	8.94092	7.1894	10.5357	9.9626														1.2884	12.139	1.27237	45.6418	1.26198	27.6606		1757.94	29.8201	2120	37.1613
	270	10	9.27396	7.21056	10.3703	10.3154														1.28943	12.2372	1.27333	45.7368	1.26294	27.7127		1759.6	29.7327	2122	37.1541
	269.5	10	8.91472	7.36796	10.334	10.3873														1.29041	12.2907	1.27429	45.7905	1.26395	27.7671		1761.26	29.8694	2124	37.0937
	269	10	8.87784	7.46244	10.4687	10.6568														1.2914	12.348	1.27535	45.8171	1.26498	28.0511		1762.92	29.8536	2126	37.1115
	268.5	10	9.00628	7.40244	10.8099	10.2223														1.29242	12.4376	1.27634	45.8777	1.26597	28.4234		1764.58	29.8976	2128	37.1328
	268	10	9.20912	7.58848	10.6919	10.5174														1.29342	12.5248	1.27737	45.9733	1.26695	28.5212		1766.24	30.0271	2130	37.1364
	267.5	10	8.63884	7.65636	10.4192	10.5341														1.29439	12.5879	1.27831	46.0401	1.26795	28.5888		1767.9	30.0396	2132	37.1826
	267	10	8.74852	7.71596	10.392	10.3922														1.29535	12.6432	1.27935	46.0585	1.26898	28.6997		1769.56	30.3424	2134	37.275
	266.5	10	8.86516	7.77764	10.6976	10.4108														1.29637	12.7383	1.28034	46.1262	1.26996	28.8024		1771.22	30.3628	2136	37.339
	266	10	8.93576	7.84016	10.6076	10.5492														1.2974	12.8392	1.28132	46.2407	1.27096	28.8531		1772.88	30.5238	2138	37.3532
	265.5	10	9.0648	7.89996	10.2691	10.751														1.29833	12.8885	1.28233	46.2889	1.27193	28.9203		1774.54	30.6414	2140	37.3568
	265	10	8.77968	7.9178	10.8337	10.5964														1.29931	12.9566	1.28333	46.3207	1.27296	29.0188		1776.2	30.6847	2142	37.3425
	264.5	10	8.93996	8.11788	10.4522	10.6716														1.30036	13.0619	1.28435	46.4092	1.27397	29.1074		1777.86	30.7912	2144	37.2999
	264	10	8.81136	8.20352	10.4202	10.4679														1.30136	13.15	1.28533	46.5115	1.27501	29.1739		1779.52	30.7544	2146	37.2821
	263.5	10	8.79064	8.23512	10.5495	10.4964														1.30236	13.2134	1.28638	46.566	1.27598	29.2257		1781.18	30.7931	2148	37.3177
	263	10	8.80352	8.23752	10.2311	10.57														1.30337	13.2901	1.28731	46.6071	1.27696	29.3366		1782.84	30.6571	2150	37.4243
	262.5	10	8.9576	8.36992	10.2979	10.5366														1.30437	13.3993	1.28837	46.7049	1.27794	29.4319		1784.5	30.7038	2152	37.57
	262	10	8.88252	8.49412	10.1035	10.4056														1.30541	13.4872	1.28942	46.8209	1.27893	29.4792		1786.16	30.6039	2154	37.73
	261.5	10	8.72072	8.44568	10.5162	10.2826														1.30634	13.547	1.29038	46.8687	1.27993	29.5486		1787.82	30.6039	2156	37.8188
	261	10	8.77784	8.6604	10.693	10.534														1.30742	13.6536	1.29136	46.923	1.28093	29.6646		1789.48	30.7504	2158	37.8082
	260.5	10	8.83296	8.69128	10.7074	10.4555														1.30841	13.775	1.29234	47.0371	1.28193	29.7546		1791.14	30.5645	2160	37.7726
	260	10	8.8044	8.7934	10.2923	10.3338														1.3094	13.8597	1.29336	47.1335	1.28294	29.8042		1792.8	30.7668	2162	37.7122
	259.5	10	8.55604	8.88436	10.3074	10.352														1.3104	13.9286	1.29434	47.1928	1.28393	29.8803		1794.46	30.5494	2164	37.6376
	259	10	8.86412	8.9864	10.0378	10.8045														1.3114	14.0165	1.29534	47.2578	1.28495	30.0011		1796.12	30.4338	2166	37.5274
	258.5	10	8.75632	8.867	10.0911	10.1669														1.31237	14.1322	1.29634	47.3819	1.28592	30.0828		1797.78	30.2563	2168	37.4811
	258	10	8.54512	8.96804	10.1729	10.4275														1.31338	14.225	1.29734	47.4872	1.28696	30.1284		1799.44	30.1565	2170	37.4385
	257.5	10	8.55864	9.20912	10.2704	10.5784														1.31444	14.2892	1.29836	47.5329	1.28797	30.2282		1801.1	30.0737	2172	37.4207
	257	10	8.62876	9.1084	10.1195	10.236														1.31534	14.3893	1.29934	47.6218	1.28893	30.3475		1802.76	29.8891	2174	37.4207
	256.5	10	8.3508	9.1842	10.0932	10.5465														1.31642	14.5042	1.30032	47.761	1.28996	30.4358		1804.42	30.0724	2176	37.3816
	256	10	8.64644	9.1918	10.3774	10.2162														1.31737	14.5862	1.30132	47.851	1.291	30.5097		1806.08	29.9528	2178	37.3177
	255.5	10	8.61828	9.31064	10.4256	10.2225														1.31834	14.6644	1.30238	47.9208	1.29194	30.6065		1807.74	29.8957	2180	37.2537
	255	10	8.55788	9.5122	10.0824	10.3124														1.31932	14.7825	1.30339	48.0258	1.29294	30.7221		1809.4	29.9062	2182	37.1719
	254.5	10	8.59412	9.4696	10.1651	10.0205														1.32036	14.906	1.30434	48.1661	1.29395	30.7971		1811.06	29.7616	2184	37.1577
	254	10	8.63452	9.3304	10.0901	10.4038														1.32133	14.989	1.30538	48.2613	1.29492	30.8459		1812.72	29.8444	2186	37.1435
	253.5	10	8.44504	9.45316	10.064	10.1369														1.32237	15.0534	1.30636	48.3232	1.29592	30.9485		1814.38	29.7728	2188	37.1648
	253	10	8.61172	9.56156	10.2924	10.073														1.32338	15.1686	1.30741	48.4498	1.29696	31.0765		1816.04	30.0757	2190	37.1293
	252.5	10	8.3104	9.64696	9.97224	10.2214														1.32439	15.2868	1.3084	48.5902	1.29795	31.1474		1817.7	29.9673	2192	37.1186
	252	10	8.45752	9.708	9.88448	9.98228														1.32536	15.3678	1.30931	48.682	1.29892	31.2131		1819.36	29.8845	2194	37.0546
	251.5	10	8.72908	9.6288	9.9522	10.0518														1.32638	15.462	1.31036	48.7706	1.29993	31.3294		1821.02	29.922	2196	37.0048
	251	10	8.46604	9.7434	9.7144	10.024														1.32741	15.5802	1.31138	48.8995	1.30095	31.4542		1822.68	29.8024	2198	36.9195
	250.5	10	8.4374	9.68916	9.98852	10.2397														1.32838	15.6992	1.31234	49.0481	1.30196	31.5294		1824.34	29.9259	2200	36.8378
	250	10	8.29852	9.77684	10.1313	9.75012														1.32937	15.7903	1.31335	49.1517	1.30293	31.5926		1826	29.8911	2202	36.8094
	249.5	10	8.56384	9.90036	9.83808	10.0634														1.33041	15.8732	1.31431	49.239	1.30397	31.7298		1827.66	30.0717	2204	36.7987
	249	10	8.32828	9.84104	9.87012	10.0328														1.33139	15.9972	1.31537	49.3889	1.30493	31.8374		1829.32	29.989	2206	36.8449
	248.5	10	8.27976	9.78748	9.96912	10.0718														1.33238	16.1226	1.31639	49.5467	1.30597	31.9082		1830.98	30.0441	2208	36.852
	248	10	8.41828	9.75992	10.0379	10.1439														1.33336	16.2046	1.31734	49.6438	1.30697	32.0012		1832.64	29.9935	2210	36.9089
	247.5	10	8.282	9.84748	9.97244	10.0393														1.33436	16.2991	1.31833	49.7467	1.30799	32.1185		1834.3	29.9259	2212	36.9516
	247	10	8.36292	10.0723	9.941	10.0376														1.33535	16.4324	1.31934	49.9084	1.30897	32.2363		1835.96	30.098	2214	37.012
	246.5	10	8.39264	9.81944	9.84688	9.943														1.33641	16.5509	1.32037	50.0676	1.30996	32.316		1837.62	29.9804	2216	37.076
	246	10	8.42088	9.81968	9.84504	10.0383														1.33734	16.6356	1.32134	50.1682	1.31097	32.4029		1839.28	29.9482	2218	37.1577
	245.5	10	8.22924	10.0751	9.9718	10.1433														1.3384	16.7393	1.32233	50.2806	1.31198	32.5374		1840.94	29.8359	2220	37.2004
	245	10	8.39148	9.9404	9.87948	9.91104														1.33938	16.8773	1.32333	50.4593	1.31294	32.6544		1842.6	29.7958	2222	37.2679
	244.5	10	8.13372	9.97204	9.76044	9.7924														1.34033	16.9982	1.32433	50.6161	1.31396	32.7279		1844.26	29.8155	2224	37.3177
	244	10	8.20404	9.786	9.87368	9.93668														1.34133	17.0786	1.32534	50.72	1.31497	32.8326		1845.92	29.7459	2226	37.2785
	243.5	10	8.38856	9.7562	9.90184	9.93624														1.34237	17.1947	1.32632	50.8602	1.31592	32.9683		1847.58	29.8924	2228	37.2181
	243	10	8.24748	9.81028	9.8092	9.75224														1.34338	17.3263	1.32735	51.0416	1.31691	33.0795		1849.24	29.8024	2230	37.1648
	242.5	10	8.46964	9.80384	9.74852	9.89672														1.34441	17.4363	1.32834	51.2033	1.31792	33.1507		1850.9	29.7708	2232	37.0795
	242	10	8.14384	9.95804	9.92472	9.6634														1.34534	17.5337	1.32934	51.3241	1.31895	33.2636		1852.56	29.7754	2234	37.0404
	241.5	10	8.2942	9.74208	9.77084	9.9226														1.34638	17.6425	1.33033	51.4612	1.31995	33.4209		1854.22	29.7091	2236	37.0333
	241	10	8.26396	9.79284	9.761	9.94936														1.34736	17.7768	1.33129	51.6569	1.32094	33.514		1855.88	29.738	2238	37.0617
	240.5	10	8.20612	9.81748	9.91084	9.7022														1.34843	17.891	1.3324	51.8242	1.32194	33.5904		1857.54	29.6828	2240	37.0973
	240	10	8.28052	9.8736	9.9408	9.81704														1.34937	17.9767	1.33332	51.9423	1.32291	33.73		1859.2	29.7807	2242	37.0973
	239.5	10	8.09832	9.99688	9.83408	9.86784														1.35035	18.0984	1.33434	52.0952	1.32394	33.8678		1860.86	29.7524	2244	37.1044
	239	10	8.1164	9.8294	9.8292	9.83344														1.35139	18.2427	1.33532	52.2985	1.32488	33.9617		1862.52	29.8063	2246	37.0973
	238.5	10	8.2366	9.8536	9.79072	9.8208														1.35233	18.3604	1.3363	52.4597	1.32591	34.056		1864.18	29.8917	2248	37.076
	238	10	8.14664	9.80884	9.68888	9.77964														1.3534	18.4622	1.33732	52.586	1.32701	34.1972		1865.84	29.8365	2250	37.0617
	237.5	10	8.27076	9.92652	9.5986	9.80072														1.35443	18.5854	1.33832	52.7562	1.32797	34.3461		1867.5	29.8851	2252	37.0617
	237	10	8.1828	9.72704	9.69716	9.69892														1.35535	18.7254	1.33934	52.9698	1.32895	34.4322		1869.16	29.7958	2254	37.1257
	236.5	10	8.07132	9.77616	9.68616	9.90432														1.35636	18.8293	1.34034	53.1288	1.32998	34.5396		1870.82	30.0087	2256	37.2181
	236	10	8.1102	9.79252	9.64372	9.85868														1.35736	18.9212	1.34128	53.2575	1.33096	34.6907		1872.48	29.9351	2258	37.2394
	235.5	10	8.0014	9.78188	9.71752	9.66272														1.35837	19.0608	1.34236	53.4547	1.33195	34.8252		1874.14	29.9265	2260	37.2181
	235	10	8.08708	9.61588	9.70468	9.8956														1.35935	19.194	1.34331	53.6579	1.333	34.9257		1875.8	29.9548	2262	37.2039
	234.5	10	7.97248	9.62348	9.62456	9.74752														1.36035	19.294	1.34435	53.8073	1.33397	35.0319		1877.46	29.9213	2264	37.1577
	234	10	8.03056	9.55308	9.85844	9.52552														1.36134	19.4032	1.34538	53.9613	1.33495	35.1891		1879.12	30.0829	2266	37.1257
	233.5	10	8.11528	9.617	9.80272	9.77552														1.36238	19.5342	1.34632	54.155	1.3359	35.3266		1880.78	29.9732	2268	37.0546
	233	10	8.20764	9.68848	9.72012	9.6296														1.36337	19.6701	1.34735	54.3559	1.33693	35.4205		1882.44	30.0888	2270	37.0582
	232.5	10	8.28028	9.67208	9.55092	9.76832														1.36433	19.775	1.34837	54.5074	1.33796	35.5483		1884.1	29.9022	2272	37.0724
	232	10	8.14312	9.70816	9.77536	9.7778														1.36532	19.8762	1.34934	54.6621	1.33896	35.7198		1885.76	29.9232	2274	37.1541
	231.5	10	8.1518	9.59004	9.78356	9.85344														1.36639	20.0241	1.35032	54.8777	1.33995	35.845		1887.42	29.8871	2276	37.1755
	231	10	8.05188	9.79784	9.63016	9.66716														1.36746	20.1592	1.35132	55.0751	1.34091	35.949		1889.08	29.7925	2278	37.1968
	230.5	10	8.1136	9.88	9.73716	9.73948														1.36836	20.2604	1.35232	55.2192	1.34196	36.0886		1890.74	29.8996	2280	37.2075
	230	10	8.00988	9.67948	9.68212	9.93224														1.36942	20.3722	1.35333	55.4004	1.34296	36.2513		1892.4	29.7531	2282	37.2039
	229.5	10	7.8636	9.62024	9.9486	9.98832														1.37039	20.5172	1.35436	55.6213	1.34392	36.3763		1894.06	29.7873	2284	37.2466
	229	10	8.08112	9.53176	9.69968	9.80956														1.37136	20.656	1.35533	55.814	1.34496	36.4851		1895.72	29.7065	2286	37.3177
	228.5	10	8.21324	9.74576	9.64144	9.57492														1.37239	20.7553	1.3563	55.9492	1.34597	36.636		1897.38	29.7255	2288	37.4421
	228	10	8.15924	9.83092	9.7206	9.759														1.37336	20.8716	1.35734	56.1322	1.34695	36.8016		1899.04	29.8109	2290	37.5202
	227.5	10	8.01532	9.92492	9.621	10.0543														1.37442	21.0307	1.35835	56.3671	1.34794	36.9231		1900.7	29.6342	2292	37.5593
	227	10	8.39336	9.4944	9.86044	9.7074														1.37533	21.1568	1.35931	56.5362	1.34893	37.0427		1902.36	29.5566	2294	37.5664
	226.5	10	8.12924	9.91684	9.8304	9.87424														1.37639	21.2552	1.36035	56.6797	1.34991	37.2004		1904.02	29.5041	2296	37.5523
	226	10	8.01428	10.0734	9.89212	9.69224														1.37739	21.3893	1.36136	56.887	1.35096	37.3635		1905.68	29.6184	2298	37.4776
	225.5	10	8.05392	9.86796	9.95384	9.6314														1.37841	21.5393	1.36232	57.1017	1.35194	37.4924		1907.34	29.5514	2300	37.4136
	225	10	8.27092	9.8388	9.39384	9.9746														1.37937	21.6771	1.3633	57.2689	1.35293	37.611		1909	29.5547	2302	37.3319
	224.5	10	8.14208	9.9024	9.99316	9.77388														1.38034	21.7883	1.36434	57.4256	1.35392	37.7847		1910.66	29.5501	2304	37.2785
	224	10	8.08872	9.92392	9.83292	9.92756														1.38135	21.9199	1.36536	57.6272	1.35499	37.9602		1912.32	29.464	2306	37.2785
	223.5	10	8.40704	9.68572	9.9926	9.81096														1.38235	22.0777	1.36633	57.8553	1.35596	38.0645		1913.98	29.556	2308	37.3141
	223	10	8.30692	9.87688	10.121	9.7882														1.38338	22.2092	1.3673	58.0198	1.35699	38.2002		1915.64	29.4246	2310	37.3532
	222.5	10	8.16996	9.84968	10.1481	9.635														1.38432	22.3204	1.36838	58.1711	1.35794	38.3913		1917.3	29.5475	2312	37.3958
	222	10	8.15112	9.971	9.87504	10.023														1.38541	22.4611	1.36933	58.3786	1.35899	38.5453		1918.96	29.4384	2314	37.4811
	221.5	10	8.37292	9.8966	10.1586	9.80636														1.38638	22.6212	1.37035	58.5905	1.35997	38.6615		1920.62	29.4384	2316	37.538
	221	10	8.14664	9.97268	9.68852	9.82788														1.38738	22.7561	1.37136	58.7506	1.36091	38.8122		1922.28	29.4463	2318	37.5913
	220.5	10	8.16732	9.85388	10.114	9.90648														1.38837	22.8698	1.37236	58.9026	1.3619	39.0014		1923.94	29.3622	2320	37.6376
	220	10	8.274	9.97868	9.7788	9.87872														1.38935	23.0166	1.37332	59.1157	1.36293	39.1496		1925.6	29.531	2322	37.6624
	219.5	10	8.25144	9.903	9.8538	9.95548														1.3904	23.1907	1.37434	59.3299	1.3639	39.2692		1927.26	29.4003	2324	37.6376
	219	10	8.46344	9.87888	9.73268	9.9886														1.39135	23.3218	1.37533	59.4721	1.3649	39.4399		1928.92	29.3622	2326	37.5985
	218.5	10	8.13032	10.3216	9.70828	9.90932														1.39238	23.4411	1.37632	59.6314	1.36596	39.6298		1930.58	29.4029	2328	37.5878
	218	10	8.32444	9.88184	10.05	10.0528														1.39339	23.6073	1.37738	59.857	1.36696	39.7802		1932.24	29.3747	2330	37.5913
	217.5	10	8.30092	10.1388	9.85536	10.2664														1.39441	23.769	1.37834	60.0461	1.36797	39.9177		1933.9	29.4811	2332	37.5345
	217	10	8.43176	10.1171	10.0562	10.12														1.39535	23.8982	1.37935	60.1887	1.36898	40.0833		1935.56	29.4082	2334	37.4811
	216.5	10	8.46004	9.96912	10.2194	10.0298														1.39634	24.0307	1.38032	60.367	1.36997	40.2742		1937.22	29.4279	2336	37.4065
	216	10	8.80452	10.1295	10.1965	9.94836														1.39732	24.197	1.38135	60.5806	1.37097	40.4332		1938.88	29.397	2338	37.3887
	215.5	10	8.3628	10.2353	9.80344	10.1018														1.3984	24.3639	1.38232	60.7605	1.37197	40.5591		1940.54	29.4653	2340	37.3852
	215	10	8.44916	10.1396	10.1405	10.2086														1.39931	24.4981	1.38332	60.8963	1.37289	40.7387		1942.2	29.4732	2342	37.3816
	214.5	10	8.6024	10.1774	9.9832	10.2504														1.40036	24.6382	1.38435	61.0768	1.37398	40.9375		1943.86	29.5343	2344	37.3781
	214	10	8.2906	9.88672	10.1474	9.95048														1.40132	24.8202	1.38531	61.2879	1.3749	41.0835		1945.52	29.688	2346	37.3639
	213.5	10	8.68064	10.5049	10.2598	9.98436														1.40232	24.9837	1.38637	61.4516	1.37595	41.224		1947.18	29.5928	2348	37.3141
	213	10	8.65716	10.087	10.231	10.3099														1.40332	25.1199	1.38734	61.5914	1.37694	41.4183		1948.84	29.6723	2350	37.2857
	212.5	10	8.56052	10.275	9.6786	10.0511														1.40437	25.2761	1.38833	61.7769	1.37793	41.611		1950.5	29.6256	2352	37.275
	212	10	8.53592	10.2484	10.1741	11.3016														1.40534	25.4601	1.38936	61.979	1.37896	41.7606		1952.16	29.6808	2354	37.275
	211.5	10	8.15828	9.85504	9.6708	10.0625														1.40635	25.6288	1.39033	62.1415	1.37991	41.9105		1953.82	29.7025	2356	37.2608
	211	10	8.61852	10.1005	10.097	10.4338														1.40741	25.7605	1.39131	62.2742	1.38093	42.116		1955.48	29.6033	2358	37.3034
	210.5	10	8.74412	10.697	10.3115	10.147														1.4084	25.9247	1.39228	62.4699	1.38192	42.3053		1957.14	29.5652	2360	37.2857
	210	10	8.7942	11.0252	10.8934	10.2757														1.40936	26.1234	1.39335	62.6761	1.38295	42.4453		1958.8	29.489	2362	37.307
	209.5	10	9.1556	10.4252	10.3328	10.0723														1.41036	26.2788	1.39434	62.8126	1.38395	42.6215		1960.46	29.5941	2364	37.2821
	209	10	9.12484	10.0356	10.3825	9.6774														1.41134	26.4166	1.39531	62.9505	1.38494	42.8222		1962.12	29.6789	2366	37.211
	208.5	10	9.20772	10.9144	10.1611	10.164														1.41234	26.5988	1.39636	63.1543	1.38595	43.0054		1963.78	29.7833	2368	37.1435
	208	10	8.7602	10.875	10.2178	10.6293														1.41337	26.7896	1.39729	63.3409	1.38696	43.1632		1965.44	29.8917	2370	37.0724
	207.5	10	8.4756	10.7018	10.4744	12.1748														1.41433	26.951	1.3983	63.4738	1.38794	43.3382		1967.1	29.8451	2372	37.0511
	207	10	8.78904	10.5471	10.5501	11.2529														1.41535	27.1042	1.39929	63.62	1.38895	43.5536		1968.76	29.8996	2374	37.0155
	206.5	10	8.85424	10.5052	9.76108	11.0444														1.41637	27.2958	1.40026	63.8198	1.38994	43.7418		1970.42	29.8392	2376	37.0582
	206	10	8.81908	10.2473	11.7908	10.4696														1.41738	27.4982	1.40132	63.9988	1.39098	43.8911		1972.08	30.0067	2378	37.0973
	205.5	10	10.0066	11.745	11.1207	12.7166														1.41838	27.6555	1.40226	64.1217	1.39196	44.0903		1973.74	29.9265	2380	37.179
	205	10	9.55192	10.9118	10.6192	10.4946														1.41941	27.819	1.40333	64.279	1.39299	44.3082		1975.4	29.8418	2382	37.2572
	204.5	10	9.70952	11.0324	12.2402	11.417														1.42036	28.0185	1.40432	64.482	1.39397	44.4868		1977.06	29.8194	2384	37.3425
	204	10	9.14984	13.0749	10.9826	10.9816														1.42133	28.2139	1.40534	64.6489	1.39492	44.6418		1978.72	29.7459	2386	37.3639
	203.5	10	8.62044	11.3196	10.4747	12.137														1.42232	28.3846	1.40634	64.7791	1.39593	44.8443		1980.38	29.9055	2388	37.3958
	203	10	10.3934	11.2699	12.0892	11.7716														1.42336	28.5529	1.40737	64.925	1.39688	45.074		1982.04	29.8313	2390	37.3958
	202.5	10	33.3333	13.626	11.4466	10.8248														1.42437	28.757	1.40834	65.1265	1.39793	45.2483		1983.7	29.87	2392	37.3603
	202	10	33.3333	40	13.5741	11.6634														1.42539	28.9663	1.40934	65.293	1.39895	45.4075		1985.36	29.7721	2394	37.2892
	201.5	10	33.3333	40	11.3356	11.3373														1.42639	29.1301	1.41033	65.4069	1.39993	45.6333		1987.02	29.7452	2396	37.243
	201	10	33.3333	40	40	11.5432														1.42738	29.3085	1.41131	65.5602	1.4009	45.8508		1988.68	29.7307	2398	37.2039
	200.5	10	33.3333	40	12.6877	12.1875														1.42837	29.5318	1.41232	65.763	1.40193	46.0234		1990.34	29.6736	2400	37.1186
	200	10	10.5152	40	14.5332	40														1.42936	29.7326	1.41333	65.9146	1.40292	46.2098		1992	29.7058	2402	37.0155
																				1.43036	29.9064	1.41429	66.0305	1.40391	46.4292		1993.66	29.6545	2404	36.9551
																				1.43136	30.0989	1.41531	66.1933	1.40491	46.6646		1995.32	29.6677	2406	36.8662
																				1.43239	30.3233	1.41629	66.3929	1.40591	46.8491		1996.98	29.6894	2408	36.8449
																				1.43336	30.5277	1.41731	66.5459	1.40689	47.0273		1998.64	29.6782	2410	36.8165
																				1.43435	30.7055	1.41835	66.6604	1.40797	47.2597		2000.3	29.7005	2412	36.8236
																				1.43532	30.9225	1.41934	66.8348	1.40892	47.4868		2001.96	29.6401	2414	36.8307
																				1.43632	31.1352	1.42033	67.0243	1.40995	47.6705		2003.62	29.6585	2416	36.82
																				1.43734	31.3372	1.42131	67.1599	1.41093	47.8638		2005.28	29.5757	2418	36.8165
																				1.43834	31.5291	1.42236	67.2907	1.41192	48.1005		2006.94	29.6927	2420	36.8023
																				1.43929	31.7412	1.42328	67.4587	1.4129	48.3334		2008.6	29.6887	2422	36.8307
																				1.44035	31.9712	1.42431	67.6436	1.4139	48.5123		2010.26	29.6237	2424	36.9267
																				1.44137	32.1894	1.42532	67.783	1.4149	48.7195		2011.92	29.6204	2426	37.0866
																				1.44233	32.3793	1.42634	67.9032	1.4159	48.9766		2013.58	29.5442	2428	37.1186
																				1.44334	32.6032	1.42736	68.0871	1.41689	49.1995		2015.24	29.5553	2430	37.1932
																				1.44439	32.8472	1.42833	68.2757	1.41793	49.388		2016.9	29.5264	2432	37.275
																				1.44532	33.059	1.42933	68.4003	1.41893	49.6148		2018.56	29.5317	2434	37.3247
																				1.44631	33.255	1.43032	68.5402	1.41994	49.867		2020.22	29.533	2436	37.3354
																				1.44729	33.4869	1.43131	68.7307	1.42085	50.0913		2021.88	29.4785	2438	37.3034
																				1.44833	33.7348	1.4323	68.9132	1.42193	50.294		2023.54	29.5961	2440	37.3745
																				1.44939	33.9419	1.4333	69.0359	1.42292	50.5194		2025.2	29.4653	2442	37.3532
																				1.45029	34.1432	1.4343	69.1744	1.42391	50.7791		2026.86	29.5231	2444	37.3923
																				1.45136	34.3898	1.43529	69.3792	1.42489	51.0064		2028.52	29.4318	2446	37.4421
																				1.45231	34.6356	1.43635	69.5498	1.42595	51.2064		2030.18	29.4561	2448	37.5096
																				1.45331	34.8465	1.43732	69.6706	1.42691	51.4507		2031.84	29.5061	2450	37.6269
																				1.45436	35.0676	1.43832	69.83	1.42785	51.7082		2033.5	29.4351	2452	37.7477
																				1.4553	35.3193	1.43924	70.0259	1.42896	51.9376		2035.16	29.5895	2454	37.8686
																				1.45633	35.572	1.44031	70.2003	1.4299	52.1523		2036.82	29.5428	2456	37.9006
																				1.45738	35.7924	1.44128	70.3358	1.43092	52.4095		2038.48	29.4344	2458	37.9112
																				1.45833	36.0072	1.44233	70.4935	1.43196	52.685		2040.14	29.531	2460	37.9254
																				1.45934	36.2668	1.44332	70.7081	1.43294	52.8967		2041.8	29.5126	2462	37.8686
																				1.46035	36.5171	1.44428	70.8816	1.43389	53.1203		2043.46	29.6328	2464	37.8046
																				1.46131	36.7345	1.44538	71.01	1.43491	53.4109		2045.12	29.6197	2466	37.6553
																				1.46232	36.9622	1.4463	71.1834	1.43593	53.6686		2046.78	29.7242	2468	37.5593
																				1.4633	37.2283	1.4473	71.3988	1.43695	53.8866		2048.44	29.5915	2470	37.4207
																				1.46443	37.4828	1.44832	71.5676	1.43794	54.1332		2050.1	29.6578	2472	37.3177
																				1.46535	37.7008	1.44929	71.7049	1.43889	54.4186		2051.76	29.625	2474	37.2217
																				1.46631	37.935	1.45034	71.8944	1.43992	54.6808		2053.42	29.5606	2476	37.2146
																				1.46738	38.2105	1.45136	72.119	1.44089	54.9029		2055.08	29.5895	2478	37.2217
																				1.46839	38.4635	1.45232	72.2828	1.44192	55.1651		2056.74	29.4292	2480	37.2501
																				1.46939	38.6822	1.45328	72.4235	1.44292	55.4665		2058.4	29.5382	2482	37.2999
																				1.47035	38.9408	1.45431	72.6344	1.44392	55.7205		2060.06	29.4666	2484	37.2501
																				1.47136	39.2062	1.45533	72.8532	1.44497	55.9565		2061.72	29.5573	2486	37.2608
																				1.47232	39.4582	1.45631	73.0248	1.44594	56.2291		2063.38	29.5507	2488	37.2537
																				1.47337	39.6939	1.45728	73.1907	1.44691	56.5209		2065.04	29.6112	2490	37.2785
																				1.47433	39.9365	1.45831	73.398	1.44793	56.7879		2066.7	29.736	2492	37.2928
																				1.4753	40.2157	1.45927	73.6197	1.44895	57.0272		2068.36	29.7413	2494	37.2928
																				1.47632	40.4737	1.46034	73.7936	1.44992	57.3113		2070.02	29.9824	2496	37.3496
																				1.47738	40.7047	1.46131	73.958	1.45096	57.6217		2071.68	29.9187	2498	37.3745
																				1.47831	40.9664	1.4623	74.1818	1.45187	57.8686		2073.34	29.9837	2500	37.3958
																				1.47933	41.2473	1.46328	74.4115	1.45291	58.1187		2075	30.0645	2502	37.3958
																				1.48034	41.4984	1.46434	74.5782	1.4539	58.4295		2076.66	29.9456	2504	37.3745
																				1.4813	41.7351	1.46527	74.7515	1.45489	58.7271		2078.32	30.0317	2506	37.3177
																				1.48231	42.0045	1.46632	74.9858	1.45597	58.993		2079.98	30.0461	2508	37.2999
																				1.48337	42.295	1.46731	75.2155	1.45691	59.2547		2081.64	30.0941	2510	37.3105
																				1.48434	42.5408	1.46831	75.3859	1.45795	59.569		2083.3	30.0849	2512	37.3105
																				1.48536	42.7778	1.46933	75.5758	1.45893	59.871		2084.96	30.1821	2514	37.3532
																				1.48634	43.0627	1.47033	75.8318	1.45992	60.1222		2086.62	30.1795	2516	37.3816
																				1.48735	43.3419	1.47134	76.0467	1.46091	60.4063		2088.28	30.1604	2518	37.3887
																				1.48834	43.5864	1.47236	76.2183	1.46192	60.7231		2089.94	30.1926	2520	37.3781
																				1.48933	43.8458	1.47335	76.4306	1.46292	61.0256		2091.6	30.0665	2522	37.3674
																				1.49031	44.126	1.47428	76.6748	1.46396	61.3		2093.26	30.1348	2524	37.3425
																				1.49131	44.4059	1.47534	76.8932	1.4649	61.5783		2094.92	30.0507	2526	37.3568
																				1.49235	44.6537	1.47635	77.0771	1.46594	61.901		2096.58	30.0277	2528	37.3781
																				1.49333	44.9101	1.47728	77.2896	1.46692	62.2173		2098.24	30.0435	2530	37.3781
																				1.49436	45.2115	1.47829	77.5473	1.46792	62.482		2099.9	29.9607	2532	37.3958
																				1.4953	45.4873	1.4793	77.7712	1.46893	62.7812		2101.56	29.9995	2534	37.3994
																				1.49632	45.736	1.48031	77.9535	1.46999	63.1256		2103.22	29.8746	2536	37.4101
																				1.49736	46.0005	1.48133	78.1792	1.47091	63.4293		2104.88	30.0612	2538	37.3958
																				1.49834	46.2939	1.48231	78.4419	1.47192	63.6951		2106.54	29.9226	2540	37.3496
																				1.49927	46.5757	1.48331	78.668	1.47289	64.0075		2108.2	29.8379	2542	37.3034
																				1.49998	46.7228	1.48432	78.8522	1.47394	64.3471		2109.86	29.8306	2544	37.275
																				1.50006	46.7706	1.48529	79.2138	1.47492	64.6475		2111.52	29.7472	2546	37.2608
																						1.4863	79.6583	1.47587	64.9188		2113.18	29.8063	2548	37.3141
																						1.48731	79.8694	1.47691	65.2563		2114.84	29.6624	2550	37.4207
																						1.48833	80.0201	1.47788	65.5933		2116.5	29.7702	2552	37.5345
																						1.48928	80.2417	1.4789	65.8854		2118.16	29.7248	2554	37.5949
																						1.49032	80.4849	1.47993	66.1809		2119.82	29.6427	2556	37.698
																						1.49137	80.67	1.48094	66.5152		2121.48	29.5777	2558	37.7904
																						1.49235	80.8514	1.48187	66.858		2123.14	29.5783	2560	37.8295
																						1.49331	81.0891	1.48291	67.1624		2124.8	29.6	2562	37.8899
																						1.49427	81.3529	1.48393	67.4596		2126.46	29.5875	2564	37.9432
																						1.49528	81.553	1.4849	67.8104		2128.12	29.6927	2566	38.0605
																						1.49632	81.7536	1.48587	68.1525		2129.78	29.7307	2568	38.1209
																						1.49727	82.0131	1.48697	68.4462		2131.44	29.7623	2570	38.2027
																						1.49826	82.2709	1.48791	68.7586		2133.1	29.8497	2572	38.2205
																						1.4993	82.4845	1.48887	69.1165		2134.76	29.893	2574	38.1671
																						1.49998	82.5971	1.48993	69.4574		2136.42	29.9331	2576	38.0676
																						1.49993	82.6552	1.49087	69.7509		2138.08	30.0691	2578	37.9397
																							1.49189	1.49189	70.0743		2139.74	30.0422	2580	37.8722
																							1.49288	1.49288	70.4412		2141.4	30.1985	2582	37.8615
																							1.49391	1.49391	70.7857		2143.06	30.123	2584	37.8117
																							1.49491	1.49491	71.0843		2144.72	30.2228	2586	37.7726
																							1.4959	1.4959	71.4297		2146.38	30.2504	2588	37.7193
																							1.49689	1.49689	71.7896		2148.04	30.3766	2590	37.6909
																							1.49794	1.49794	72.1238		2149.7	30.324	2592	37.6731
																							1.49887	1.49887	72.4441		2151.36	30.4561	2594	37.698
																							1.49972	1.49972	72.7128		2153.02	30.4712	2596	37.6589
																							1.50001	1.50001	72.8612		2154.68	30.4666	2598	37.7051
																											2156.34	30.6039	2600	37.7086
																											2158	30.5697	2602	37.7406
																											2159.66	30.6006	2604	37.7371
																											2161.32	30.598	2606	37.6589
																											2162.98	30.6486	2608	37.5736
																											2164.64	30.7353	2610	37.4989
																											2166.3	30.7964	2612	37.4065
																											2167.96	30.9475	2614	37.3852
																											2169.62	30.9547	2616	37.3461
																											2171.28	30.9442	2618	37.3923
																											2172.94	31.0382	2620	37.3568
																											2174.6	31.1334	2622	37.3745
																											2176.26	31.2274	2624	37.3568
																											2177.92	31.1814	2626	37.4101
																											2179.58	31.2478	2628	37.4492
																											2181.24	31.0165	2630	37.4421
																											2182.9	31.0605	2632	37.4456
																											2184.56	30.9245	2634	37.4492
																											2186.22	30.755	2636	37.4172
																											2187.88	30.6466	2638	37.4065
																											2189.54	30.5645	2640	37.3425
																											2191.2	30.5507	2642	37.2537
																											2192.86	30.5119	2644	37.1435
																											2194.52	30.4922	2646	37.0546
																											2196.18	30.5191	2648	36.9942
																											2197.84	30.5185	2650	36.9764
																											2199.5	30.5816	2652	36.9871
																											2201.16	30.5021	2654	36.9124
																											2202.82	30.6059	2656	36.8662
																											2204.48	30.6072	2658	36.9089
																											2206.14	30.665	2660	36.9693
																											2207.8	30.6565	2662	37.0084
																											2209.46	30.6624	2664	37.0688
																											2211.12	30.6552	2666	37.1222
																											2212.78	30.6361	2668	37.0795
																											2214.44	30.6019	2670	37.1151
																											2216.1	30.5395	2672	37.0866
																											2217.76	30.5093	2674	37.0369
																											2219.42	30.5809	2676	36.9835
																											2221.08	30.5802	2678	36.9373
																											2222.74	30.6545	2680	36.9124
																											2224.4	30.5652	2682	36.9054
																											2226.06	30.5034	2684	36.9124
																											2227.72	30.3818	2686	36.9409
																											2229.38	30.3096	2688	36.9835
																											2231.04	30.2117	2690	36.9729
																											2232.7	30.2294	2692	36.9586
																											2234.36	30.2169	2694	36.9729
																											2236.02	30.1276	2696	36.948
																											2237.68	30.0435	2698	36.9444
																											2239.34	29.9982	2700	36.9764
																											2241	29.9771	2702	37.0191
																											2242.66	30.0185	2704	37.1044
																											2244.32	30.0067	2706	37.147
																											2245.98	30.0369	2708	37.1506
																											2247.64	30.0461	2710	37.1399
																											2249.3	30.0612	2712	37.0866
																											2250.96	30.0632	2714	37.076
																											2252.62	30.1322	2716	37.044
																											2254.28	30.1572	2718	37.0155
																											2255.94	30.1164	2720	37.0155
																											2257.6	30.2938	2722	37.0511
																											2259.26	30.2031	2724	37.1293
																											2260.92	30.1985	2726	37.243
																											2262.58	30.1933	2728	37.3603
																											2264.24	30.1105	2730	37.4421
																											2265.9	30.1782	2732	37.5202
																											2267.56	30.0717	2734	37.5913
																											2269.22	30.1506	2736	37.6127
																											2270.88	30.0658	2738	37.6198
																											2272.54	30.0349	2740	37.57
																											2274.2	29.9633	2742	37.5202
																											2275.86	30.0172	2744	37.4669
																											2277.52	30.0744	2746	37.4101
																											2279.18	30.102	2748	37.339
																											2280.84	30.1302	2750	37.2785
																											2282.5	30.1611	2752	37.2181
																											2284.16	30.2728	2754	37.179
																											2285.82	30.2688	2756	37.2004
																											2287.48	30.2675	2758	37.1755
																											2289.14	30.351	2760	37.1755
																											2290.8	30.1979	2762	37.2217
																											2292.46	30.3924	2764	37.2323
																											2294.12	30.2951	2766	37.2252
																											2295.78	30.259	2768	37.2501
																											2297.44	30.3122	2770	37.1932
																											2299.1	30.3529	2772	37.2039
																											2300.76	30.4771	2774	37.179
																											2302.42	30.4153	2776	37.1541
																											2304.08	30.554	2778	37.1435
																											2305.74	30.4272	2780	37.0937
																											2307.4	30.5132	2782	37.1364
																											2309.06	30.4462	2784	37.1222
																											2310.72	30.4226	2786	37.1541
																											2312.38	30.5132	2788	37.1932
																											2314.04	30.3378	2790	37.1435
																											2315.7	30.349	2792	37.0653
																											2317.36	30.2439	2794	36.9907
																											2319.02	30.1788	2796	36.9409
																											2320.68	30.2222	2798	36.9551
																											2322.34	30.1328	2800	36.9658
																											2324	30.1276	2802	36.9693
																											2325.66	30.0067	2804	36.9693
																											2327.32	30.056	2806	36.9978
																											2328.98	30.0218	2808	37.0155
																											2330.64	30.0882	2810	36.9907
																											2332.3	30.0658	2812	36.9444
																											2333.96	30.0166	2814	36.8911
																											2335.62	30.0054	2816	36.8556
																											2337.28	29.916	2818	36.8591
																											2338.94	30.1151	2820	37.0937
																											2340.6	30.0021	2822	37.2537
																											2342.26	29.9975	2824	37.2963
																											2343.92	29.9633	2826	37.4421
																											2345.58	29.9318	2828	37.5807
																											2347.24	30.0704	2830	37.73
																											2348.9	30.0139	2832	37.8615
																											2350.56	29.9121	2834	37.9575
																											2352.22	30.0028	2836	38.025
																											2353.88	30.0402	2838	38.0143
																											2355.54	30.1414	2840	37.9823
																											2357.2	30.052	2842	37.9575
																											2358.86	30.0855	2844	37.9077
																											2360.52	30.0474	2846	37.8579
																											2362.18	30.0993	2848	37.8295
																											2363.84	30.1322	2850	37.8366
																											2365.5	30.1578	2852	37.8295
																											2367.16	30.2419	2854	37.7655
																											2368.82	30.1985	2856	37.7051
																											2370.48	30.1315	2858	37.6517
																											2372.14	30.121	2860	37.5807
																											2373.8	30.1887	2862	37.4847
																											2375.46	30.1998	2864	37.3816
																											2377.12	30.1079	2866	37.3212
																											2378.78	30.1447	2868	37.3034
																											2380.44	30.0665	2870	37.2892
																											2382.1	30.0435	2872	37.275
																											2383.76	30.0001	2874	37.2572
																											2385.42	30.1342	2876	37.2004
																											2387.08	30.0888	2878	37.1328
																											2388.74	30.0947	2880	37.0298
																											2390.4	30.1637	2882	36.916
																											2392.06	30.0875	2884	36.7987
																											2393.72	30.0671	2886	36.7312
																											2395.38	30.006	2888	36.7099
																											2397.04	30.0514	2890	36.7241
																											2398.7	30.0441	2892	36.7241
																											2400.36	30.0277	2894	36.685
																											2402.02	29.9771	2896	36.6672
																											2403.68	29.8766	2898	36.6708
																											2405.34	29.983	2900	36.7027
																											2407	29.9548	2902	36.7383
																											2408.66	29.9962	2904	36.7454
																											2410.32	30.008	2906	36.7489
																											2411.98	29.9528	2908	36.7525
																											2413.64	30.0882	2910	36.7134
																											2415.3	30.031	2912	36.6814
																											2416.96	29.9949	2914	36.6921
																											2418.62	29.9784	2916	36.6921
																											2420.28	29.9423	2918	36.7134
																											2421.94	29.939	2920	36.7632
																											2423.6	29.8438	2922	36.8342
																											2425.26	29.8372	2924	36.9373
																											2426.92	29.8392	2926	37.0084
																											2428.58	29.8043	2928	37.0617
																											2430.24	29.7603	2930	37.0866
																											2431.9	29.7242	2932	37.1151
																											2433.56	29.7538	2934	37.1648
																											2435.22	29.7492	2936	37.2359
																											2436.88	29.7866	2938	37.2643
																											2438.54	29.7583	2940	37.3105
																											2440.2	29.8668	2942	37.3141
																											2441.86	29.9357	2944	37.2715
																											2443.52	29.9916	2946	37.1755
																											2445.18	30.0625	2948	37.0511
																											2446.84	29.9929	2950	36.9054
																											2448.5	30.1493	2952	36.7418
																											2450.16	30.0684	2954	36.6281
																											2451.82	30.2353	2956	36.5534
																											2453.48	30.1959	2958	36.493
																											2455.14	30.1604	2960	36.5215
																											2456.8	30.1782	2962	36.5463
																											2458.46	30.008	2964	36.5961
																											2460.12	30.1552	2966	36.6317
																											2461.78	30.1263	2968	36.7418
																											2463.44	30.2465	2970	36.8769
																											2465.1	30.1907	2972	37.0333
																											2466.76	30.1407	2974	37.1755
																											2468.42	30.1361	2976	37.2999
																											2470.08	30.0717	2978	37.3958
																											2471.74	30.1742	2980	37.4207
																											2473.4	30.2353	2982	37.4172
																											2475.06	30.2491	2984	37.4527
																											2476.72	30.1985	2986	37.5025
																											2478.38	30.1315	2988	37.6055
																											2480.04	30.1394	2990	37.897
																											2481.7	30.0671	2992	38.3342
																											2483.36	30.0435	2994	38.7252
																											2485.02	30.012	2996	38.8887
																											2486.68	29.9916	2998	38.8922
																											2488.34	30.0579	3000	38.7927
																											2490	30.0408	3002	38.6719
																											2491.66	30.1736	3004	38.5048
																											2493.32	30.0658	3006	38.3342
																											2494.98	30.1144	3008	38.1636
																											2496.64	30.0258	3010	37.9965
																											2498.3	30.0198	3012	37.8153
																											2499.96	30.0402	3014	37.6162
																											2501.62	29.9068	3016	37.4243
																											2503.28	29.9384	3018	37.2394
																											2504.94	29.8004	3020	37.0724
																											2506.6	29.8615	3022	36.9907
																											2508.26	29.7984	3024	37.0369
																											2509.92	29.7124	3026	37.1861
																											2511.58	29.6927	3028	37.339
																											2513.24	29.5363	3030	37.4172
																											2514.9	29.5067	3032	37.4456
																											2516.56	29.462	3034	37.4811
																											2518.22	29.552	3036	37.506
																											2519.88	29.5613	3038	37.5416
																											2521.54	29.5823	3040	37.5274
																											2523.2	29.6197	3042	37.5416
																											2524.86	29.5967	3044	37.5736
																											2526.52	29.7321	3046	37.5202
																											2528.18	29.6986	3048	37.4421
																											2529.84	29.7925	3050	37.3319
																											2531.5	29.7965	3052	37.1897
																											2533.16	29.7275	3054	37.0866
																											2534.82	29.6782	3056	37.0084
																											2536.48	29.6572	3058	36.9764
																											2538.14	29.6644	3060	36.9978
																											2539.8	29.7038	3062	36.9978
																											2541.46	29.7918	3064	37.0084
																											2543.12	29.826	3066	37.044
																											2544.78	29.7413	3068	37.1222
																											2546.44	29.8221	3070	37.2466
																											2548.1	29.8661	3072	37.4669
																											2549.76	29.9804	3074	37.7691
																											2551.42	29.9863	3076	38.0428
																											2553.08	30.0862	3078	38.2027
																											2554.74	30.144	3080	38.192
																											2556.4	30.1105	3082	38.1458
																											2558.06	30.1749	3084	38.0534
																											2559.72	30.0737	3086	37.9432
																											2561.38	30.1801	3088	37.8259
																											2563.04	30.1401	3090	37.6731
																											2564.7	30.1966	3092	37.5451
																											2566.36	30.1466	3094	37.4421
																											2568.02	30.1079	3096	37.3425
																											2569.68	30.0724	3098	37.2288
																											2571.34	29.9423	3100	37.1506
																											2573	30.031	3102	37.0937
																											2574.66	29.9555	3104	37.0298
																											2576.32	29.9292	3106	36.9942
																											2577.98	29.83	3108	36.9693
																											2579.64	29.8103	3110	36.9586
																											2581.3	29.7905	3112	36.98
																											2582.96	29.6664	3114	37.0262
																											2584.62	29.7065	3116	37.0617
																											2586.28	29.6486	3118	37.0404
																											2587.94	29.5829	3120	37.0155
																											2589.6	29.5961	3122	37.0013
																											2591.26	29.5297	3124	36.9586
																											2592.92	29.6099	3126	36.9373
																											2594.58	29.5685	3128	36.9338
																											2596.24	29.6782	3130	36.9089
																											2597.9	29.6283	3132	36.9586
																											2599.56	29.5593	3134	37.044
																											2601.22	29.6105	3136	37.1648
																											2602.88	29.5967	3138	37.275
																											2604.54	29.7124	3140	37.3745
																											2606.2	29.6427	3142	37.5096
																											2607.86	29.8221	3144	37.5807
																											2609.52	29.7768	3146	37.6447
																											2611.18	29.8109	3148	37.6376
																											2612.84	29.7951	3150	37.5736
																											2614.5	29.7518	3152	37.4883
																											2616.16	29.9298	3154	37.4172
																											2617.82	29.8405	3156	37.307
																											2619.48	29.803	3158	37.2146
																											2621.14	29.8043	3160	37.1364
																											2622.8	29.8556	3162	37.1222
																											2624.46	29.9003	3164	37.1151
																											2626.12	29.9351	3166	37.1115
																											2627.78	30.0553	3168	37.1506
																											2629.44	29.8483	3170	37.2075
																											2631.1	29.8339	3172	37.307
																											2632.76	29.7675	3174	37.3816
																											2634.42	29.6592	3176	37.4349
																											2636.08	29.74	3178	37.474
																											2637.74	29.6388	3180	37.4847
																											2639.4	29.7354	3182	37.4811
																											2641.06	29.7768	3184	37.4705
																											2642.72	29.7846	3186	37.4883
																											2644.38	29.8917	3188	37.5025
																											2646.04	29.9515	3190	37.5025
																											2647.7	30.075	3192	37.4954
																											2649.36	30.0428	3194	37.4669
																											2651.02	30.098	3196	37.4669
																											2652.68	30.1683	3198	37.4954
																											2654.34	30.1368	3200	37.5629
																											2656	30.2058	3202	37.5913
																											2657.66	30.1723	3204	37.6162
																											2659.32	30.2176	3206	37.6198
																											2660.98	30.1506	3208	37.5949
																											2662.64	30.2964	3210	37.5487
																											2664.3	30.257	3212	37.5131
																											2665.96	30.3083	3214	37.4847
																											2667.62	30.3773	3216	37.4421
																											2669.28	30.3753	3218	37.3568
																											2670.94	30.4935	3220	37.2715
																											2672.6	30.3733	3222	37.147
																											2674.26	30.395	3224	37.044
																											2675.92	30.3109	3226	36.9764
																											2677.58	30.2524	3228	36.9551
																											2679.24	30.2334	3230	36.9693
																											2680.9	30.1749	3232	36.9444
																											2682.56	30.186	3234	36.9551
																											2684.22	30.0113	3236	36.9302
																											2685.88	30.0041	3238	36.9267
																											2687.54	29.922	3240	36.9267
																											2689.2	29.8884	3242	36.9302
																											2690.86	29.8838	3244	36.9338
																											2692.52	29.7675	3246	36.9444
																											2694.18	29.7334	3248	36.9195
																											2695.84	29.5993	3250	36.9231
																											2697.5	29.604	3252	36.9231
																											2699.16	29.508	3254	36.8805
																											2700.82	29.4647	3256	36.788
																											2702.48	29.4883	3258	36.6672
																											2704.14	29.4279	3260	36.5783
																											2705.8	29.4128	3262	36.5001
																											2707.46	29.4167	3264	36.493
																											2709.12	29.3753	3266	36.4753
																											2710.78	29.3556	3268	36.5072
																											2712.44	29.3635	3270	36.5179
																											2714.1	29.3392	3272	36.5037
																											2715.76	29.3425	3274	36.4966
																											2717.42	29.3458	3276	36.5286
																											2719.08	29.3063	3278	36.5961
																											2720.74	29.3838	3280	36.6565
																											2722.4	29.3688	3282	36.6956
																											2724.06	29.4299	3284	36.6956
																											2725.72	29.4765	3286	36.6814
																											2727.38	29.5225	3288	36.7027
																											2729.04	29.5711	3290	36.6779
																											2730.7	29.4259	3292	36.6317
																											2732.36	29.6026	3294	36.5499
																											2734.02	29.5369	3296	36.4895
																											2735.68	29.5297	3298	36.4859
																											2737.34	29.5297	3300	36.4824
																											2739	29.4896	3302	36.5179
																											2740.66	29.4666	3304	36.5144
																											2742.32	29.4062	3306	36.5001
																											2743.98	29.5166	3308	36.525
																											2745.64	29.5271	3310	36.5428
																											2747.3	29.4673	3312	36.5712
																											2748.96	29.4837	3314	36.5855
																											2750.62	29.4174	3316	36.6103
																											2752.28	29.5915	3318	36.6387
																											2753.94	29.5948	3320	36.6174
																											2755.6	29.621	3322	36.5997
																											2757.26	29.5974	3324	36.5534
																											2758.92	29.6099	3326	36.5357
																											2760.58	29.6046	3328	36.5463
																											2762.24	29.5363	3330	36.5961
																											2763.9	29.715	3332	36.6387
																											2765.56	29.5711	3334	36.7241
																											2767.22	29.6118	3336	36.7525
																											2768.88	29.6316	3338	36.788
																											2770.54	29.552	3340	36.8627
																											2772.2	29.6604	3342	36.9054
																											2773.86	29.5855	3344	36.9586
																											2775.52	29.6986	3346	37.0013
																											2777.18	29.6046	3348	37.0084
																											2778.84	29.6007	3350	37.0333
																											2780.5	29.6302	3352	37.0084
																											2782.16	29.5586	3354	37.0262
																											2783.82	29.6683	3356	37.012
																											2785.48	29.5737	3358	37.0084
																											2787.14	29.5107	3360	36.9835
																											2788.8	29.4699	3362	36.9267
																											2790.46	29.5093	3364	36.9516
																											2792.12	29.4923	3366	36.916
																											2793.78	29.4896	3368	37.0226
																											2795.44	29.5842	3370	37.1151
																											2797.1	29.4903	3372	37.0866
																											2798.76	29.3793	3374	37.0688
																											2800.42	29.4147	3376	37.0617
																											2802.08	29.4088	3378	37.1257
																											2803.74	29.4969	3380	37.2785
																											2805.4	29.4266	3382	37.4207
																											2807.06	29.5014	3384	37.506
																											2808.72	29.4108	3386	37.5274
																											2810.38	29.376	3388	37.4847
																											2812.04	29.3878	3390	37.4065
																											2813.7	29.28	3392	37.2715
																											2815.36	29.3122	3394	37.1186
																											2817.02	29.2439	3396	37.0333
																											2818.68	29.372	3398	36.9942
																											2820.34	29.3694	3400	37.0688
																											2822	29.3326	3402	37.2928
																											2823.66	29.3372	3404	37.6269
																											2825.32	29.3569	3406	38.0037
																											2826.98	29.4358	3408	38.2418
																											2828.64	29.3458	3410	38.416
																											2830.3	29.4147	3412	38.4906
																											2831.96	29.3241	3414	38.4693
																											2833.62	29.4068	3416	38.4266
																											2835.28	29.3944	3418	38.3129
																											2836.94	29.3372	3420	38.1814
																											2838.6	29.3339	3422	38.057
																											2840.26	29.2879	3424	37.9361
																											2841.92	29.3254	3426	37.801
																											2843.58	29.2327	3428	37.6233
																											2845.24	29.3963	3430	37.3958
																											2846.9	29.3609	3432	37.2537
																											2848.56	29.3425	3434	37.0511
																											2850.22	29.3293	3436	36.9302
																											2851.88	29.3188	3438	36.8414
																											2853.54	29.4036	3440	36.7312
																											2855.2	29.3806	3442	36.6601
																											2856.86	29.3615	3444	36.6103
																											2858.52	29.395	3446	36.6246
																											2860.18	29.3891	3448	36.6636
																											2861.84	29.5284	3450	36.7099
																											2863.5	29.4673	3452	36.717
																											2865.16	29.6335	3454	36.7632
																											2866.82	29.558	3456	36.7561
																											2868.48	29.5941	3458	36.7383
																											2870.14	29.6092	3460	36.6779
																											2871.8	29.5764	3462	36.5961
																											2873.46	29.7097	3464	36.493
																											2875.12	29.579	3466	36.4041
																											2876.78	29.5711	3468	36.3509
																											2878.44	29.5534	3470	36.3615
																											2880.1	29.4752	3472	36.3757
																											2881.76	29.5402	3474	36.3971
																											2883.42	29.4463	3476	36.4397
																											2885.08	29.4712	3478	36.4788
																											2886.74	29.4325	3480	36.4895
																											2888.4	29.4574	3482	36.5072
																											2890.06	29.4299	3484	36.5641
																											2891.72	29.5514	3486	36.6814
																											2893.38	29.575	3488	36.9054
																											2895.04	29.5245	3490	37.1861
																											2896.7	29.5685	3492	37.4776
																											2898.36	29.4515	3494	37.698
																											2900.02	29.5632	3496	37.7797
																											2901.68	29.5685	3498	37.7726
																											2903.34	29.4758	3500	37.7335
																											2905	29.5593	3502	37.6766
																											2906.66	29.4877	3504	37.6198
																											2908.32	29.6256	3506	37.5593
																											2909.98	29.5882	3508	37.4243
																											2911.64	29.7018	3510	37.3177
																											2913.3	29.6328	3512	37.2821
																											2914.96	29.6552	3514	37.3532
																											2916.62	29.6644	3516	37.4243
																											2918.28	29.6066	3518	37.5416
																											2919.94	29.7564	3520	37.5664
																											2921.6	29.6834	3522	37.538
																											2923.26	29.6532	3524	37.5487
																											2924.92	29.6618	3526	37.5487
																											2926.58	29.6361	3528	37.5096
																											2928.24	29.7104	3530	37.506
																											2929.9	29.6703	3532	37.5238
																											2931.56	29.7669	3534	37.538
																											2933.22	29.5888	3536	37.5238
																											2934.88	29.6585	3538	37.4989
																											2936.54	29.623	3540	37.5025
																											2938.2	29.5895	3542	37.4563
																											2939.86	29.7281	3544	37.3816
																											2941.52	29.5855	3546	37.3496
																											2943.18	29.6414	3548	37.2715
																											2944.84	29.512	3550	37.1684
																											2946.5	29.4101	3552	37.1115
																											2948.16	29.4942	3554	37.1044
																											2949.82	29.4712	3556	37.2004
																											2951.48	29.5691	3558	37.371
																											2953.14	29.5389	3560	37.4563
																											2954.8	29.5652	3562	37.4918
																											2956.46	29.5231	3564	37.4527
																											2958.12	29.5783	3566	37.3603
																											2959.78	29.5534	3568	37.1897
																											2961.44	29.6237	3570	37.0688
																											2963.1	29.7754	3572	36.9871
																											2964.76	29.7794	3574	36.9622
																											2966.42	29.8096	3576	36.9444
																											2968.08	29.7945	3578	36.9658
																											2969.74	29.7774	3580	37.0084
																											2971.4	29.8135	3582	37.0226
																											2973.06	29.7978	3584	37.0511
																											2974.72	29.7945	3586	37.0475
																											2976.38	29.738	3588	37.0546
																											2978.04	29.6979	3590	37.0511
																											2979.7	29.5987	3592	37.0298
																											2981.36	29.5849	3594	36.9835
																											2983.02	29.5271	3596	36.8911
																											2984.68	29.4765	3598	36.7738
																											2986.34	29.4995	3600	36.6636
																											2988	29.4509	3602	36.5855
																											2989.66	29.5008	3604	36.5641
																											2991.32	29.4929	3606	36.493
																											2992.98	29.4791	3608	36.5321
																											2994.64	29.5212	3610	36.5037
																											2996.3	29.4942	3612	36.5534
																											2997.96	29.6145	3614	36.621
																											2999.62	29.5704	3616	36.7276
																											3001.28	29.7032	3618	36.8805
																											3002.94	29.6204	3620	37.0724
																											3004.6	29.5803	3622	37.2394
																											3006.26	29.5934	3624	37.4314
																											3007.92	29.533	3626	37.5487
																											3009.58	29.6631	3628	37.6944
																											3011.24	29.5645	3630	37.8082
																											3012.9	29.4988	3632	37.8224
																											3014.56	29.4476	3634	37.7975
																											3016.22	29.4436	3636	37.7691
																											3017.88	29.3871	3638	37.8046
																											3019.54	29.3674	3640	37.7691
																											3021.2	29.3661	3642	37.8153
																											3022.86	29.3116	3644	37.7726
																											3024.52	29.4673	3646	37.6909
																											3026.18	29.4916	3648	37.5878
																											3027.84	29.5731	3650	37.4847
																											3029.5	29.6407	3652	37.4136
																											3031.16	29.5849	3654	37.3852
																											3032.82	29.6959	3656	37.3674
																											3034.48	29.5928	3658	37.3425
																											3036.14	29.7262	3660	37.3105
																											3037.8	29.646	3662	37.3247
																											3039.46	29.5632	3664	37.2679
																											3041.12	29.5152	3666	37.1932
																											3042.78	29.399	3668	37.1079
																											3044.44	29.4213	3670	37.0688
																											3046.1	29.3241	3672	37.0546
																											3047.76	29.3865	3674	37.0582
																											3049.42	29.3037	3676	37.0831
																											3051.08	29.2354	3678	37.076
																											3052.74	29.2236	3680	37.0511
																											3054.4	29.1467	3682	37.0191
																											3056.06	29.2892	3684	37.0084
																											3057.72	29.2479	3686	37.0084
																											3059.38	29.2386	3688	36.9516
																											3061.04	29.2406	3690	36.9054
																											3062.7	29.2163	3692	36.852
																											3064.36	29.282	3694	36.7952
																											3066.02	29.2827	3696	36.7241
																											3067.68	29.4233	3698	36.6601
																											3069.34	29.37	3700	36.5783
																											3071	29.3845	3702	36.5286
																											3072.66	29.3904	3704	36.4681
																											3074.32	29.4292	3706	36.4504
																											3075.98	29.6355	3708	36.4753
																											3077.64	29.6046	3710	36.4397
																											3079.3	29.6033	3712	36.3828
																											3080.96	29.5573	3714	36.3473
																											3082.62	29.6033	3716	36.2726
																											3084.28	29.558	3718	36.23
																											3085.94	29.5481	3720	36.2193
																											3087.6	29.6604	3722	36.2726
																											3089.26	29.6092	3724	36.3295
																											3090.92	29.7892	3726	36.4504
																											3092.58	29.7347	3728	36.5215
																											3094.24	29.7314	3730	36.6103
																											3095.9	29.8372	3732	36.6956
																											3097.56	29.7997	3734	36.7312
																											3099.22	29.8135	3736	36.8236
																											3100.88	29.7564	3738	36.9338
																											3102.54	29.7951	3740	37.0866
																											3104.2	29.6848	3742	37.2643
																											3105.86	29.6933	3744	37.4314
																											3107.52	29.6158	3746	37.5523
																											3109.18	29.5297	3748	37.6517
																											3110.84	29.5862	3750	37.7691
																											3112.5	29.441	3752	37.8722
																											3114.16	29.4436	3754	37.9397
																											3115.82	29.3142	3756	37.961
																											3117.48	29.4141	3758	37.929
																											3119.14	29.4101	3760	37.8757
																											3120.8	29.3779	3762	37.8046
																											3122.46	29.3609	3764	37.7086
																											3124.12	29.28	3766	37.602
																											3125.78	29.4187	3768	37.474
																											3127.44	29.5731	3770	37.3532
																											3129.1	29.5606	3772	37.2928
																											3130.76	29.6664	3774	37.243
																											3132.42	29.6276	3776	37.211
																											3134.08	29.7918	3778	37.211
																											3135.74	29.7649	3780	37.1755
																											3137.4	29.9508	3782	37.1435
																											3139.06	29.9173	3784	37.0653
																											3140.72	29.8897	3786	37.0155
																											3142.38	29.9173	3788	36.9871
																											3144.04	29.8694	3790	37.044
																											3145.7	29.7918	3792	37.1399
																											3147.36	29.8293	3794	37.2785
																											3149.02	29.7846	3796	37.4136
																											3150.68	29.7347	3798	37.538
																											3152.34	29.671	3800	37.5985
																											3154	29.7347	3802	37.57
																											3155.66	29.6624	3804	37.4811
																											3157.32	29.7603	3806	37.3496
																											3158.98	29.6283	3808	37.2466
																											3160.64	29.7163	3810	37.1541
																											3162.3	29.6092	3812	37.0724
																											3163.96	29.5672	3814	37.0298
																											3165.62	29.4995	3816	36.9409
																											3167.28	29.4811	3818	36.9302
																											3168.94	29.5599	3820	36.9658
																											3170.6	29.4502	3822	37.0226
																											3172.26	29.4423	3824	37.0795
																											3173.92	29.4831	3826	37.0866
																											3175.58	29.4719	3828	37.1044
																											3177.24	29.579	3830	37.0582
																											3178.9	29.5304	3832	37.0262
																											3180.56	29.6296	3834	36.9693
																											3182.22	29.6086	3836	36.8627
																											3183.88	29.6532	3838	36.7667
																											3185.54	29.7176	3840	36.6779
																											3187.2	29.759	3842	36.6174
																											3188.86	29.7505	3844	36.6601
																											3190.52	29.6834	3846	36.6672
																											3192.18	29.6598	3848	36.7099
																											3193.84	29.5553	3850	36.7205
																											3195.5	29.6296	3852	36.7632
																											3197.16	29.5941	3854	36.7952
																											3198.82	29.4489	3856	36.8769
																											3200.48	29.5934	3858	36.9835
																											3202.14	29.6289	3860	37.076
																											3203.8	29.6112	3862	37.1186
																											3205.46	29.5593	3864	37.1399
																											3207.12	29.5948	3866	37.0795
																											3208.78	29.6388	3868	37.0298
																											3210.44	29.5369	3870	36.9622
																											3212.1	29.5665	3872	36.8805
																											3213.76	29.4358	3874	36.8165
																											3215.42	29.5921	3876	36.7632
																											3217.08	29.6263	3878	36.7276
																											3218.74	29.6657	3880	36.7916
																											3220.4	29.6736	3882	36.8271
																											3222.06	29.6697	3884	36.9195
																											3223.72	29.6815	3886	36.9907
																											3225.38	29.5704	3888	37.0617
																											3227.04	29.7235	3890	37.1577
																											3228.7	29.6966	3892	37.2146
																											3230.36	29.531	3894	37.2715
																											3232.02	29.5783	3896	37.2466
																											3233.68	29.5212	3898	37.2039
																											3235.34	29.5711	3900	37.1257
																											3237	29.5133	3902	37.0475
																											3238.66	29.5849	3904	36.916
																											3240.32	29.5435	3906	36.8165
																											3241.98	29.5363	3908	36.7454
																											3243.64	29.5061	3910	36.7916
																											3245.3	29.4811	3912	36.9338
																											3246.96	29.6414	3914	37.1328
																											3248.62	29.5829	3916	37.2608
																											3250.28	29.6269	3918	37.3958
																											3251.94	29.5849	3920	37.4492
																											3253.6	29.5875	3922	37.4811
																											3255.26	29.5862	3924	37.4811
																											3256.92	29.6348	3926	37.4776
																											3258.58	29.7518	3928	37.4669
																											3260.24	29.6611	3930	37.3674
																											3261.9	29.7189	3932	37.3141
																											3263.56	29.6519	3934	37.2146
																											3265.22	29.7097	3936	37.1222
																											3266.88	29.7728	3938	37.0582
																											3268.54	29.6578	3940	37.0048
																											3270.2	29.5974	3942	36.9729
																											3271.86	29.4515	3944	36.948
																											3273.52	29.5277	3946	36.9302
																											3275.18	29.4785	3948	36.9516
																											3276.84	29.4482	3950	36.9586
																											3278.5	29.4325	3952	36.9373
																											3280.16	29.4864	3954	36.8662
																											3281.82	29.5382	3956	36.8023
																											3283.48	29.5547	3958	36.8094
																											3285.14	29.671	3960	36.8627
																											3286.8	29.7242	3962	36.9054
																											3288.46	29.7551	3964	37.0048
																											3290.12	29.8891	3966	37.0511
																											3291.78	29.9824	3968	37.076
																											3293.44	30.1013	3970	37.1364
																											3295.1	30.0612	3972	37.2288
																											3296.76	30.0691	3974	37.3603
																											3298.42	30.0606	3976	37.4776
																											3300.08	30.0678	3978	37.6233
																											3301.74	30.033	3980	37.8792
																											3303.4	29.9922	3982	38.0676
																											3305.06	30.031	3984	38.1707
																											3306.72	29.9338	3986	38.2098
																											3308.38	29.8924	3988	38.1529
																											3310.04	29.8944	3990	38.1067
																											3311.7	29.9108	3992	38.0285
																											3313.36	29.8799	3994	37.9965
[truncated: 2,342 more rows]

## Sheet: Fig. 3
	Fig. 3b						Fig. 3c					Fig. 3d			Fig. 3e					Fig. 3f						Fig. 3f
	X axis	Y axis	X axis	Y axis			X axis	Y axis	X axis	Y axis		X axis	Y axis		X axis	Y1 axis		Y2 axis		X axis	Y1 axis		Y2 axis			X axis	Y axis
	E (V vs. RHE)	FM/perovskite	E (V vs. RHE)	Pt-Ti/FM/perovskite	Dark		E (V vs. RHE)	PMA mediated anode	E (V vs. RHE)	Pt-Ti/FM/Perovskite		t (h)	Photocurrent		t (h)	H2	Error bar	Faradaic efficiency		Wavelength (nm)	IPCE before stability	IPCE after stability	Integrated Jsc before stability	Integrated Jsc after stability		Year	Single photoelectrode-Conventional PEC	Photocurrent	Single photoelectrode-Biomass PEC	Photocurrent	PEC-PEC	Photocurrent	PV-PEC	Photocurrent
	0.83548	2.96667	1.23548	-0.00947	0.1		1.23348	0.00947	0.20122	-209.633		0	19.8		0	0		100		300	0	0	0	3e-06		2014					TiO2||NiO	0.19
	0.83048	2.37778	1.23048	-0.00947	0.08889		1.22848	0.00947	0.2017	-207.556		0.5	19.68		2	1216.27	205	99.6		320	54.5031	0.000721797	42.539	0.000563353		2014.5					BiVO4||Cu2O	0.41
	0.82548	2.81053	1.22548	-0.00897	0.08889		1.22348	0.00897	0.20266	-199.468		1	19.36		4	2365.07	315	99.5		340	78.7742	0.13652	76.8529	0.12369		2015					Fe2O3||Si	0.7	Cu2O/PSK	2
	0.82048	2.25263	1.22048	-0.00897	0.07778		1.21848	0.00897	0.20362	-188.554		1.5	19.27		6	3430.13	102	99.3		360	97.4644	0.38798	88.2953	0.35909		2015.5							BiVO4/perovskite	1
	0.81548	1.7579	1.21548	-0.01795	0.07778		1.21348	0.01795	0.20464	-182.6		2	19.21		8	4265	335	99.6		380	96.2748	0.76954	82.1858	0.69438		2015.5
	0.81048	1.31579	1.21048	-0.02692	0.07778		1.20848	0.02692	0.20566	-172.802		2.5	19.15		10	5121	198	99.4		400	97.9812	1.19338	85.5292	1.0606		2015
	0.80548	0.94737	1.20548	-0.02692	0.06667		1.20348	0.02692	0.20665	-165.837		3	19.3							420	96.7217	1.9518	89.6445	1.74333		2016							BiVO4/Fe2O3-2p Si	6.26
	0.80048	0.65263	1.20048	-0.0359	0.06667		1.19848	0.0359	0.20765	-159.772		3.5	19.36							440	98.3643	2.75966	86.8256	2.47381		2016.5
	0.79548	0.43158	1.19548	-0.0359	0.06667		1.19348	0.0359	0.20861	-153.557		4	19.32							460	87.3887	3.76224	89.1326	3.42562		2016
	0.79048	0.26316	1.19048	-0.06283	0.06667		1.18848	0.06283	0.20964	-148.754		4.5	19.31							480	93.7481	4.83997	83.5084	4.45204		2016
	0.78548	0.1579	1.18548	-0.06283	0.05556		1.18348	0.06283	0.21063	-146.833		5	19.39							500	96.4906	6.00463	94.1371	5.54001		2017						-	BiVO4/OPV	1.79
	0.78048	0.09474	1.18048	-0.0718	0.06667		1.17848	0.0718	0.21161	-141.193		5.5	19.36							520	96.5098	7.2081	94.1559	6.71413		2017.5					ZnO||P3HT:PCBM	0.07
	0.77548	0.05264	1.17548	-0.09873	0.05556		1.17348	0.09873	0.21261	-139.532		6	19.35							540	97.0025	8.48135	94.6366	7.95632		2017
	0.77048	0.02105	1.17048	-0.12565	0.05556		1.16848	0.12565	0.21364	-138.515		6.5	19.38							560	96.0574	9.78904	93.7145	9.23212		2017
	0.76548	0.01053	1.16548	-0.15257	0.05556		1.16348	0.15257	0.21465	-135.505		7	19.36							580	96.7126	11.1141	94.3537	10.5249		2018					BiVO4||Cu2O	2.5
	0.76048	0	1.16048	-0.19745	0.05556		1.15848	0.19745	0.21562	-133.239		7.5	19.62							600	88.0734	12.4086	91.2956	11.8252		2018.5					BiVO4||CIGS	3
	0.75548	0	1.15548	-0.26925	0.05556		1.15348	0.26925	0.21664	-132.929		8	19.52							620	89.2544	13.6863	92.8827	13.1524		2018					BiVO4||CZTS	0.85
	0.75048	-0.01053	1.15048	-0.34105	0.05556		1.14848	0.34105	0.21769	-129.665		8.5	19.68							640	89.5999	14.982	93.6584	14.5037		2018					BiVO4||PSK	0.39
	0.74548	-0.01053	1.14548	-0.43081	0.04444		1.14348	0.43081	0.21865	-128.195		9	19.58							660	92.7494	16.3102	76.5661	15.7452		2019
	0.74048	-0.01053	1.14048	-0.58338	0.04444		1.13848	0.58338	0.21962	-127.828		9.5	19.52							680	78.9888	17.6143	83.4841	16.9614		2019.5	InGaP/GaAsIIPt	7.5
	0.73548	-0.01053	1.13548	-0.7898	0.04444		1.13348	0.7898	0.22068	-125.611		10	19.61							700	52.9667	18.5515	71.0529	18.0583		2019.5	PtIIInGaN	2.7
	0.73048	-0.01053	1.13048	-0.99623	0.04444		1.12848	0.99623	0.22163	-123.755		10.5	19.68							720	30.2825	19.1501	23.6351	18.7436		2019
	0.72548	-0.02105	1.12548	-1.30138	0.04444		1.12348	1.30138	0.22266	-123.913		11	19.6							740	4.85409	19.3807	4.73569	18.93		2020					Pt/Pin||Co3O4/Nip	0.49	Ir-Ru/Ti||Si-PSK	11.3
	0.72048	-0.02105	1.12048	-1.53474	0.04444		1.11848	1.53474	0.22366	-121.081		11.5	19.52							760	2.25871	19.4329	2.20362	18.981		2020.5					BiVO4||Sb2Se3	1.2	CdInS/In2S3	2.68
	0.71548	-0.02105	1.11548	-1.89374	0.04444		1.11348	1.89374	0.22467	-119.597		12	19.48							780	1.30824	19.453	1.27633	19.0006		2022			CuPdIIPt/perovskite	7.6
	0.71048	-0.02105	1.11048	-2.21684	0.03333		1.10848	2.21684	0.22568	-119.13		12.5	19.4							800	0.05697	19.4628	0.05558	19.0102		2022			This work	19.8
	0.70548	-0.02105	1.10548	-2.61174	0.03333		1.10348	2.61174	0.22663	-117.391		13	19.38
	0.70048	-0.02105	1.10048	-3.0605	0.03333		1.09848	3.0605	0.22761	-116.718		13.5	19.36
	0.69548	-0.02105	1.09548	-3.4913	0.03333		1.09348	3.4913	0.22862	-115.551		14	19.42
	0.69048	-0.02105	1.09048	-3.94006	0.03333		1.08848	3.94006	0.22963	-113.349		14.5	19.52
	0.68548	-0.02105	1.08548	-4.37984	0.03333		1.08348	4.37984	0.23066	-112.502		15	19.36
	0.68048	-0.02105	1.08048	-4.76577	0.03333		1.07848	4.76577	0.23163	-111.679		15.5	19.36
	0.67548	-0.02105	1.07548	-5.27734	0.03333		1.07348	5.27734	0.23265	-110.105		16	19.4
	0.67048	-0.02105	1.07048	-5.71712	0.03333		1.06848	5.71712	0.23363	-109.788		16.5	19.52
	0.66548	-0.02105	1.06548	-6.16587	0.02222		1.06348	6.16587	0.23461	-108.19		17	19.36
	0.66048	-0.02105	1.06048	-6.60565	0.02222		1.05848	6.60565	0.23566	-106.432		17.5	19.3
	0.65548	-0.02105	1.05548	-7.0903	0.02222		1.05348	7.0903	0.23662	-105.741		18	19.31
	0.65048	-0.03158	1.05048	-7.55701	0.02222		1.04848	7.55701	0.23766	-104.813		18.5	19.42
	0.64548	-0.03158	1.04548	-7.98781	0.02222		1.04348	7.98781	0.23867	-103.347		19	19.36
	0.64048	-0.03158	1.04048	-8.38271	0.02222		1.03848	8.38271	0.23962	-103.416		19.5	19.01
	0.63548	-0.03158	1.03548	-8.80454	0.02222		1.03348	8.80454	0.24061	-101.06		20	19.36
	0.63048	-0.03158	1.03048	-9.24432	0.02222		1.02848	9.24432	0.24159	-100.323		20.5	19.52
	0.62548	-0.0421	1.02548	-9.69308	0.02222		1.02348	9.69308	0.24264	-99.3531		21	19.36
	0.62048	-0.0421	1.02048	-10.0969	0.02222		1.01848	10.0969	0.2436	-98.2883		21.5	19.39
	0.61548	-0.05264	1.01548	-10.4649	0.01111		1.01348	10.4649	0.24465	-97.1696		22	19.41
	0.61048	-0.05264	1.01048	-10.8419	0.01111		1.00848	10.8419	0.24561	-97.0953		22.5	19.52
	0.60548	-0.06316	1.00548	-11.147	0.01111		1.00348	11.147	0.24665	-94.9987		23	19.36
	0.60048	-0.06316	1.00048	-11.6137	0.01111		0.99848	11.6137	0.24759	-94.017		23.5	19.29
	0.59548	-0.07369	0.99548	-11.9279	0.01111		0.99348	11.9279	0.2486	-94.1489		24	19.32
	0.59048	-0.08421	0.99048	-12.242	0.01111		0.98848	12.242	0.24964	-92.1813		24.5	19.21
	0.58548	-0.09474	0.98548	-12.5651	0.01111		0.98348	12.5651	0.2506	-90.9494		25	19.19
	0.58048	-0.10526	0.98048	-12.8792	0.01111		0.97848	12.8792	0.25163	-90.8685		25.5	19.12
	0.57548	-0.11579	0.97548	-13.1844	0.01111		0.97348	13.1844	0.25261	-89.6836		26	19.15
	0.57048	-0.13684	0.97048	-13.5075	0.01111		0.96848	13.5075	0.2536	-88.0877		26.5	19.1
	0.56548	-0.14737	0.96548	-13.8844	0.01111		0.96348	13.8844	0.25461	-88.4569		27	19.09
	0.56048	-0.16842	0.96048	-14.1357	0.01111		0.95848	14.1357	0.25559	-86.4069		27.5	19.04
	0.55548	-0.17895	0.95548	-14.3691	0.01111		0.95348	14.3691	0.25665	-85.3892		28	19.05
	0.55048	-0.2	0.95048	-14.6024	0		0.94848	14.6024	0.25759	-85.3218		28.5	19.1
	0.54548	-0.22105	0.94548	-14.8537	0		0.94348	14.8537	0.25865	-84.1126		29	19.04
	0.54048	-0.24211	0.94048	-15.1679	0		0.93848	15.1679	0.25963	-82.7316		29.5	19.2
	0.53548	-0.26316	0.93548	-15.3743	0		0.93348	15.3743	0.26066	-82.9704		30	19.04
	0.53048	-0.28421	0.93048	-15.6076	0		0.92848	15.6076	0.26168	-80.9877		30.5	19.04
	0.52548	-0.31579	0.92548	-15.7692	0		0.92348	15.7692	0.26263	-80.2657		31	19.01
	0.52048	-0.33685	0.92048	-15.9936	0		0.91848	15.9936	0.2636	-79.5141		31.5	18.95
	0.51548	-0.3579	0.91548	-16.1821	0		0.91348	16.1821	0.26464	-78.5021		32	18.89
	0.51048	-0.38947	0.91048	-16.4244	0		0.90848	16.4244	0.26562	-77.8864		32.5	18.88
	0.50548	-0.42105	0.90548	-16.559	0		0.90348	16.559	0.26667	-77.1994		33	18.82
	0.50048	-0.44211	0.90048	-16.7654	0		0.89848	16.7654	0.26761	-76.1108		33.5
	0.49548	-0.52632	0.89548	-16.918	0		0.89348	16.918	0.26864	-75.7748
	0.49048	-0.5579	0.89048	-17.0796	0		0.88848	17.0796	0.26963	-74.2162
	0.48548	-0.6	0.88548	-17.1873	0		0.88348	17.1873	0.27062	-73.9541
	0.48048	-0.64211	0.88048	-17.3668	-0.01111		0.87848	17.3668	0.27159	-73.5696
	0.47548	-0.68421	0.87548	-17.5104	0		0.87348	17.5104	0.27261	-71.8771
	0.47048	-0.72632	0.87048	-17.6091	-0.01111		0.86848	17.6091	0.27359	-71.3493
	0.46548	-0.76842	0.86548	-17.7617	-0.01111		0.86348	17.7617	0.27465	-70.5043
	0.46048	-0.82106	0.86048	-17.8694	-0.01111		0.85848	17.8694	0.2756	-70.1529
	0.45548	-0.88421	0.85548	-17.995	-0.01111		0.85348	17.995	0.27665	-69.0878
	0.45048	-0.93684	0.85048	-18.0758	-0.01111		0.84848	18.0758	0.27767	-67.9375
	0.44548	-1	0.84548	-18.1566	-0.01111		0.84348	18.1566	0.27862	-67.4752
	0.44048	-1.06316	0.84048	-18.2194	-0.01111		0.83848	18.2194	0.27964	-66.671
	0.43548	-1.10527	0.83548	-18.372	-0.01111		0.83348	18.372	0.2806	-66.1097
	0.43048	-1.18948	0.83048	-18.3899	-0.01111		0.82848	18.3899	0.28156	-65.2544
	0.42548	-1.26315	0.82548	-18.4797	-0.01111		0.82348	18.4797	0.28261	-64.5817
	0.42048	-1.34737	0.82048	-18.6233	-0.01111		0.81848	18.6233	0.28359	-64.0168
	0.41548	-1.45263	0.81548	-18.713	-0.01111		0.81348	18.713	0.28463	-62.9569
	0.41048	-1.54737	0.81048	-18.7579	-0.01111		0.80848	18.7579	0.28556	-62.6531
	0.40548	-1.6421	0.80548	-18.8297	-0.01111		0.80348	18.8297	0.28661	-61.9494
	0.40048	-1.76842	0.80048	-18.8297	-0.01111		0.79848	18.8297	0.28763	-60.5147
	0.39548	-1.93684	0.79548	-18.9105	-0.01111		0.79348	18.9105	0.28865	-60.2878
	0.39048	-2.14737	0.79048	-18.9374	-0.01111		0.78848	18.9374	0.28958	-59.4077
	0.38548	-2.27368	0.78548	-19.072	-0.02222		0.78348	19.072	0.29064	-59.0549
	0.38048	-2.44211	0.78048	-19.1259	-0.02222		0.77848	19.1259	0.29166	-57.9596
	0.37548	-2.61053	0.77548	-19.1887	-0.02222		0.77348	19.1887	0.29258	-57.3252
	0.37048	-2.81053	0.77048	-19.3054	-0.02222		0.76848	19.3054	0.29362	-56.8951
	0.36548	-3.01053	0.76548	-19.2426	-0.02222		0.76348	19.2426	0.29465	-55.8834
	0.36048	-3.23158	0.76048	-19.2964	-0.02222		0.75848	19.2964	0.2956	-55.8468
	0.35548	-3.47369	0.75548	-19.3682	-0.02222		0.75348	19.3682	0.29662	-54.5367
	0.35048	-3.7579	0.75048	-19.4759	-0.02222		0.74848	19.4759	0.29767	-53.7979
	0.34548	-4.01052	0.74548	-19.449	-0.02222		0.74348	19.449	0.29862	-53.7093
	0.34048	-4.31579	0.74048	-19.4669	-0.02222		0.73848	19.4669	0.29968	-52.6002
	0.33548	-4.62105	0.73548	-19.422	-0.02222		0.73348	19.422	0.30064	-51.856
	0.33048	-4.93684	0.73048	-19.5567	-0.02222		0.72848	19.5567	0.30163	-51.3788
	0.32548	-5.25263	0.72548	-19.5208	-0.02222		0.72348	19.5208	0.30261	-50.6399
	0.32048	-5.69474	0.72048	-19.5387	-0.02222		0.71848	19.5387	0.30364	-49.9858
	0.31548	-6.02106	0.71548	-19.6554	-0.02222		0.71348	19.6554	0.30461	-49.8379
	0.31048	-6.36842	0.71048	-19.7003	-0.02222		0.70848	19.7003	0.30563	-48.5219
	0.30548	-6.75789	0.70548	-19.6823	-0.02222		0.70348	19.6823	0.30665	-48.0553
	0.30048	-7.13684	0.70048	-19.7721	-0.03333		0.69848	19.7721	0.30755	-47.7978
	0.29548	-7.53685	0.69548	-19.7272	-0.03333		0.69348	19.7272	0.30863	-46.7185
	0.29048	-7.91579	0.69048	-19.7272	-0.03333		0.68848	19.7272	0.30957	-46.0727
	0.28548	-8.29474	0.68548	-19.7452	-0.03333		0.68348	19.7452	0.31058	-45.9864
	0.28048	-8.69474	0.68048	-19.7272	-0.03333		0.67848	19.7272	0.31156	-44.8362
	0.27548	-9.10526	0.67548	-19.8618	-0.03333		0.67348	19.8618	0.31262	-44.227
	0.27048	-9.56842	0.67048	-19.8888	-0.03333		0.66848	19.8888	0.31364	-43.9705
	0.26548	-9.95789	0.66548	-19.9157	-0.03333		0.66348	19.9157	0.3146	-43.0316
	0.26048	-10.2947	0.66048	-19.9336	-0.03333		0.65848	19.9336	0.31558	-42.5
	0.25548	-10.6737	0.65548	-19.8349	-0.03333		0.65348	19.8349	0.31663	-42.1678
	0.25048	-11.0526	0.65048	-19.8618	-0.03333		0.64848	19.8618	0.31766	-41.122
	0.24548	-11.4211	0.64548	-19.8798	-0.03333		0.64348	19.8798	0.31863	-40.6658
	0.24048	-11.7474	0.64048	-19.8888	-0.03333		0.63848	19.8888	0.31961	-40.3924
	0.23548	-12.1158	0.63548	-19.8888	-0.03333		0.63348	19.8888	0.32059	-39.4384
	0.23048	-12.4421	0.63048	-19.8977	-0.03333		0.62848	19.8977	0.32157	-38.7124
	0.22548	-12.9684	0.62548	-19.9785	-0.03333		0.62348	19.9785	0.32261	-38.2907
	0.22048	-13.1474	0.62048	-19.8977	-0.03333		0.61848	19.8977	0.32364	-37.6554
	0.21548	-13.4947	0.61548	-19.9785	-0.03333		0.61348	19.9785	0.32456	-37.2934
	0.21048	-13.7684	0.61048	-19.9785	-0.03333		0.60848	19.9785	0.32559	-36.8024
	0.20548	-14.0421	0.60548	-19.9516	-0.03333		0.60348	19.9516	0.32662	-35.8227
	0.20048	-14.3684	0.60048	-19.9426	-0.03333		0.59848	19.9426	0.32764	-35.51
	0.19548	-14.6211	0.59548	-20.0234	-0.03333		0.59348	20.0234	0.32855	-35.0041
	0.19048	-14.9263	0.59048	-19.9426	-0.03333		0.58848	19.9426	0.32959	-34.1683
	0.18548	-15.1263	0.58548	-19.9785	-0.03333		0.58348	19.9785	0.33062	-33.6816
	0.18048	-15.4632	0.58048	-19.9246	-0.04444		0.57848	19.9246	0.33158	-33.2369
	0.17548	-15.6526	0.57548	-20.0413	-0.04444		0.57348	20.0413	0.33259	-32.5124
	0.17048	-15.9263	0.57048	-19.9875	-0.04444		0.56848	19.9875	0.33362	-32.2214
	0.16548	-16.1368	0.56548	-19.9965	-0.04444		0.56348	19.9965	0.3346	-31.438
	0.16048	-16.3579	0.56048	-20.0503	-0.04444		0.55848	20.0503	0.33561	-30.8709
	0.15548	-16.5684	0.55548	-20.0683	-0.04444		0.55348	20.0683	0.33666	-30.4443
	0.15048	-16.7369	0.55048	-20.1042	-0.04444		0.54848	20.1042	0.33764	-29.9505
	0.14548	-16.9368	0.54548	-20.0952	-0.04444		0.54348	20.0952	0.33866	-29.2014
	0.14048	-17.1158	0.54048	-20.1131	-0.04444		0.53848	20.1131	0.3396	-28.8494
	0.13548	-17.2526	0.53548	-20.0234	-0.04444		0.53348	20.0234	0.34058	-28.27
	0.13048	-17.4105	0.53048	-20.0683	-0.04444		0.52848	20.0683	0.3416	-27.5762
	0.12548	-17.5579	0.52548	-20.0952	-0.04444		0.52348	20.0952	0.34262	-27.2011
	0.12048	-17.8	0.52048	-20.0593	-0.04444		0.51848	20.0593	0.34365	-26.6792
	0.11548	-17.9263	0.51548	-20.0683	-0.04444		0.51348	20.0683	0.34459	-25.9927
	0.11048	-18.0316	0.51048	-20.1311	-0.04444		0.50848	20.1311	0.34561	-25.6396
	0.10548	-18.1684	0.50548	-20.176	-0.04444		0.50348	20.176	0.34655	-24.9832
	0.10048	-18.2737	0.50048	-20.1221	-0.04444		0.49848	20.1221	0.34756	-24.4438
	0.09548	-18.3789	0.49548	-20.0593	-0.04444		0.49348	20.0593	0.34856	-24.1949
	0.09048	-18.4632	0.49048	-20.0772	-0.04444		0.48848	20.0772	0.34971	-23.2472
	0.08548	-18.6	0.48548	-20.0324	-0.04444		0.48348	20.0324	0.35094	-22.6825
	0.08048	-18.6211	0.48048	-20.0503	-0.04444		0.47848	20.0503	0.35187	-22.2962
	0.07548	-18.7368	0.47548	-20.0413	-0.04444		0.47348	20.0413	0.35291	-21.6715
	0.07048	-18.8526	0.47048	-20.0952	-0.04444		0.46848	20.0952	0.35397	-21.2459
	0.06548	-18.8211	0.46548	-20.0324	-0.04444		0.46348	20.0324	0.35499	-20.7971
	0.06048	-18.9684	0.46048	-20.1131	-0.04444		0.45848	20.1131	0.35595	-20.054
	0.05548	-19	0.45548	-20.0952	-0.04444		0.45348	20.0952	0.35697	-19.7108
	0.05048	-19.0842	0.45048	-20.1042	-0.04444		0.44848	20.1042	0.35797	-19.2552
	0.04548	-19.1158	0.44548	-20.0952	-0.04444		0.44348	20.0952	0.35895	-18.5657
	0.04048	-19.1263	0.44048	-20.1131	-0.04444		0.43848	20.1131	0.35986	-18.1637
	0.03548	-19.1895	0.43548	-20.0772	-0.04444		0.43348	20.0772	0.36088	-17.7378
	0.03048	-19.2947	0.43048	-20.0862	-0.04444		0.42848	20.0862	0.36187	-17.0777
	0.02548	-19.3158	0.42548	-20.0593	-0.04444		0.42348	20.0593	0.36296	-16.6891
	0.02048	-19.3579	0.42048	-20.0324	-0.04444		0.41848	20.0324	0.36393	-16.1925
	0.01548	-19.3158	0.41548	-20.1131	-0.04444		0.41348	20.1131	0.3649	-15.6008
	0.01048	-19.4105	0.41048	-20.0413	-0.04444		0.40848	20.0413	0.36588	-15.1536
	0.00548	-19.4737	0.40548	-20.0683	-0.04444		0.40348	20.0683	0.36689	-14.7038
							0.39848	20.0772	0.36794	-14.1303
							0.39348	20.1131	0.36891	-13.7503
							0.38848	20.0862	0.36989	-13.1702
							0.38348	20.1042	0.37084	-12.685
							0.37848	20.0683	0.37187	-12.2521
							0.37348	20.1221	0.37286	-11.7529
							0.36848	20.0503	0.37384	-11.208
							0.36348	19.9965	0.37493	-10.8047
							0.35848	19.9965	0.3759	-10.2985
							0.35348	20.0413	0.37694	-9.77165
							0.34848	19.9785	0.37799	-9.34933
							0.34348	19.9965	0.37899	-8.8588
							0.33848	20.0772	0.37993	-8.32924
							0.33348	20.0683	0.38094	-7.93894
							0.32848	19.9785	0.38199	-7.40442
							0.32348	20.0503	0.38291	-6.93559
							0.31848	20.1311	0.38389	-6.5092
							0.31348	20.0234	0.3849	-6.00374
							0.30848	20.1401	0.3859	-5.51351
							0.30348	19.9965	0.38688	-5.0826
							0.29848	20.0952	0.3879	-4.57939
							0.29348	20.1042	0.38886	-4.11752
							0.28848	20.0862	0.38991	-3.66958
							0.28348	20.0144	0.39089	-3.18169
							0.27848	20.0683	0.39192	-2.71872
							0.27348	20.0324	0.393	-2.18914
							0.26848	20.1131	0.39425	-1.65888
							0.26348	20.0593	0.39523	-1.21173
							0.25848	20.0952	0.39618	-0.73607
							0.25348	20.0683	0.3972	-0.27689
							0.24848	20.0413	0.39824	0.19417
							0.24348	20.0234	0.39918	0.6485
							0.23848	20.0413	0.4002	1.07933
							0.23348	20.0054	0.4012	1.53126
							0.22848	20.0413	0.4022	2.0108
							0.22348	20.0054	0.4032	2.44533
							0.21848	20.0772	0.40418	2.96001
							0.21348	20.0054	0.40517	3.35903
							0.20848	20.0324	0.4062	3.77736
							0.20348	20.0413	0.40717	4.29406
							0.19848	20.0683	0.40819	4.70728
							0.19348	20.0862	0.4093	5.20042
							0.18848	20.0324	0.41045	5.79114
							0.18348	20.0862	0.41144	6.18309
							0.17848	20.1401	0.41247	6.58652
							0.17348	20.0862	0.41342	7.14992
							0.16848	20.1221	0.41445	7.47866
							0.16348	20.1131	0.4155	7.94086
							0.15848	20.0772	0.41648	8.4461
							0.15348	19.9965	0.41752	8.82432
							0.14848	20.158	0.4185	9.29346
							0.14348	20.0772	0.41955	9.80573
							0.13848	20.0862	0.42048	10.0845
							0.13348	20.0593	0.4215	10.6018
							0.12848	20.0234	0.42249	11.0457
							0.12348	20.0234	0.42346	11.4493
							0.11848	20.0862	0.42445	11.9418
							0.11348	20.1221	0.42547	12.3949
							0.10848	20.0772	0.42646	12.7155
							0.10348	20.0772	0.42749	13.2136
							0.09848	20.149	0.4285	13.7264
							0.09348	20.167	0.42951	14.0107
							0.08848	20.1131	0.43046	14.558
							0.08348	20.0952	0.43148	15.0281
							0.07848	20.0683	0.43247	15.309
							0.07348	20.1221	0.43349	15.8428
							0.06848	20.158	0.43443	16.3203
							0.06348	20.0952	0.43547	16.5636
							0.05848	20.0503	0.43651	17.1205
							0.05348	20.0952	0.43748	17.5944
							0.04848	20.0683	0.43849	17.9047
							0.04348	20.1042	0.43952	18.3266
							0.03848	20.0593	0.44052	18.8089
							0.03348	20.0054	0.44149	19.174
							0.02848	20.0144	0.4425	19.775
							0.02348	19.9875	0.44342	19.9449
							0.01848	20.0413	0.44448	20.3971
							0.01348	20.0234	0.44549	21.0263
							0.00848	20.0683	0.44651	21.3223
							0.00348	20.0952	0.44748	21.5746
							-0.00152	20.1042	0.44846	22.2401
							-0.00652	20.0772	0.44948	22.596
							-0.01152		0.45049	22.8067
							-0.01652		0.45151	23.5116
							-0.02152		0.45253	23.7035
							-0.02652		0.45348	24.1949
							-0.03152		0.45452	24.6297
							-0.03652		0.45553	24.9037
							-0.04152		0.45651	25.6012
							-0.04652		0.45749	25.7997
							-0.05152		0.45854	26.0645
							-0.05652		0.4595	26.6684
							-0.06152		0.46048	27.1944
							-0.06652		0.46148	27.3112
							-0.07152		0.4625	27.7956
							-0.07652		0.46347	28.3
							-0.08152		0.46451	28.6018
							-0.08652		0.46553	28.9637
							-0.09152		0.4665	29.6543
							-0.09652		0.46749	29.6901
							-0.10152		0.46848	30.0957
							-0.10652		0.46949	30.6702
							-0.11152		0.47049	30.8887
							-0.11652		0.47145	31.3282
							-0.12152		0.47243	31.7346
							-0.12652		0.47352	32.024
							-0.13152		0.4745	32.541
							-0.13652		0.47551	32.867
							-0.14152		0.47647	33.2864
							-0.14652		0.47748	33.633
							-0.15152		0.47845	33.889
							-0.15652		0.47945	34.5243
							-0.16152		0.48042	34.8924
							-0.16652		0.48146	34.8039

## Sheet: Fig. 4
	Fig. 4
	X axis	Y1 axis	Y2 axis
	t (h)	J (mA cm-2)	Reduced PMA (%)
	0	0	0
	3	0	37
	6	0	42
	9	0	46
	12	20.11	51.5
	15	20.1018	51
	18	19.8636	50
	21	19.9802	49
	24	19.8082	48
	27	0	48.3
	30	0	49
	33	0	50
	36	20.16	51.5
	39	20.17	51.2
	42	20.7628	50.5
	45	20.3879	48.7
	48	20.2331	48
	51	0	48.3
	54	0	49
	57	0	50
	60	20.2	51.7
	63	20.5003	51
	66	20.3516	50.2
	69	20.4021	49.8
	72	20.4169	49.1
	75	0	48.3
	78	0	49
	81	0	50
	84	20.4	51.2
	87	20.9762	50.8
	90	20.4974	50
	93	20.7924	49.2
	96	20.6405	48.5
	99	0	48.3
	102	0	49
	105	0	50
	108	20.4	51.6
	111	19.9564	51
	114	19.7952	50.6
	117	19.6672	49.5
	120	19.3232	48
			--
			--
			--
			--
			--
			--
			--
			--
			--
			--
			--
			--
			--
			--
			--
			--
			--
			--
			--
			--
			--
			--
			--
			--
			--
			--
			--
			--
			--
			--
			--
			--
			--
			--
			--
			--
			--
			--
			--
			--
			--
			--
			--
			--
			--
			--
			--
			--
			--
			--
			--
			--
			--
			--
			--
			--
			--
			--
			--
			--
			--
			--
			--
			--
			--
			--
			--
			--
			--
			--
			--
			--
			--
			--
			--
			--
			--
			--
			--
			--
			--
			--
			--
			--
			--
			--
			--
			--
			--
			--
			--
			--
			--
			--
			--
			--
			--
			--
			--
			--
			--
			--
			--
			--
			--
			--
			--
			--
			--
			--
			--
			--
			--
			--
			--
			--
			--
			--
			--
			--
			--
			--
			--
			--
			--
			--
			--
			--
			--
			--
			--
			--
			--
			--
			--
			--
			--
			--
			--
			--
			--
			--
			--
			--
			--
			--
			--
			--
			--
			--
			--
			--
			--
			--
			--
			--
			--
			--
			--
			--
			--
			--
			--
			--
			--
			--
			--
			--
			--
			--
			--
			--
			--
			--
			--
			--
			--
			--
			--
			--
			--
			--
			--
			--
			--
			--
			--
			--
			--
			--
			--
			--
			--
			--
			--
			--
			--
			--
			--
			--
			--
			--
			--
			--
			--
			--
			--
			--
			--
			--
			--
			--
			--
			--
			--
			--
			--
			--
			--
			--
			--
			--
			--
			--
			--
			--
			--
			--
			--
			--
			--
			--
			--
			--
			--
			--
			--
			--
			--
			--
			--
			--
			--
			--
			--
			--
			--
			--
			--
			--
			--
			--
			--
			--
			--
			--
			--
			--
			--
			--
			--
			--
			--
			--
			--
			--
			--
			--
			--
			--
			--
			--
			--
			--
			--
			--
			--
			--
			--
			--

## Sheet: Supplementary Fig. 1
	Supplementary Fig. 1
	X axis	Y axis
	E (V vs. RHE)	J (mA cm-2)
	0.08828	-69.6464
	0.0933	-62.9354
	0.0983	-57.2298
	0.10328	-52.3524
	0.10829	-48.1246
	0.1133	-44.4425
	0.11828	-41.2226
	0.1233	-38.3921
	0.12826	-35.8899
	0.13327	-33.6588
	0.13828	-31.6652
	0.14326	-29.8701
	0.14845	-28.1859
	0.15359	-26.6102
	0.15859	-25.1576
	0.16357	-23.7548
	0.16859	-22.3845
	0.17356	-21.0266
	0.17856	-19.6717
	0.18356	-18.3169
	0.18859	-16.9545
	0.19355	-15.5933
	0.19863	-14.178
	0.20367	-12.8058
	0.20869	-11.5065
	0.2137	-10.2524
	0.21868	-9.08109
	0.22368	-8.02247
	0.22867	-7.11511
	0.23369	-6.40002
	0.23869	-5.9152
	0.24368	-5.70816
	0.24868	-5.76428
	0.25366	-6.00665
	0.25865	-6.28926
	0.26367	-6.40449
	0.26867	-6.22404
	0.27366	-5.71007
	0.27866	-4.91076
	0.28366	-3.92289
	0.28882	-2.83341
	0.29394	-1.78286
	0.29897	-0.89287
	0.30413	-0.15615
	0.30929	0.33197
	0.31444	0.57463
	0.31956	0.61006
	0.32456	0.54371
	0.32958	0.48564
	0.33454	0.53771
	0.33954	0.77967
	0.34457	1.22428
	0.34954	1.84222
	0.35454	2.59698
	0.35954	3.42461
	0.36454	4.29307
	0.36956	5.16013
	0.37467	6.03215
	0.37982	6.88065
	0.38482	7.69008
	0.38984	8.51349
	0.39484	9.35593
	0.39982	10.238
	0.40483	11.2038
	0.4098	12.2736
	0.41482	13.5138
	0.41983	14.951
	0.42482	16.5896
	0.42982	18.4185
	0.43481	20.4013
	0.43982	22.493
	0.44481	24.6471
	0.44981	26.8032
	0.45481	28.9361
	0.45982	31.0023
	0.46479	32.9823
	0.46982	34.8644
	0.47481	36.6391
	0.47981	38.3265
	0.48481	39.9544
	0.48978	41.5512
	0.4948	43.1435
	0.49979	44.7164
	0.5048	46.2749
	0.5098	47.7697
	0.51481	49.1535
	0.51983	50.3756
	0.5248	51.3365
	0.52981	51.9055
	0.53481	51.8588
	0.53978	50.8056
	0.54479	47.9885
	0.54979	41.965
	0.55478	32.4236
	0.55979	24.4355
	0.56478	20.4321
	0.56979	18.6965
	0.5748	18.0931
	0.57979	18.1348
	0.5848	18.5885
	0.58977	19.3319
	0.59477	20.2908
	0.59979	21.4173
	0.60477	22.6827
	0.60979	24.0856
	0.61479	25.5805
	0.61979	27.1739
	0.6248	28.8523
	0.6298	30.5955
	0.63479	32.3979
	0.63979	34.246
	0.64479	36.13
	0.64979	38.0289
	0.65477	39.9303
	0.65978	41.8178
	0.66478	43.6674
	0.66977	45.4501
	0.67478	47.1418
	0.67975	48.6748
	0.68474	49.9972
	0.68976	51.0004
	0.69475	51.5322
	0.69976	51.3418
	0.70475	49.9519
	0.70976	46.5466
	0.71475	40.0947
	0.71975	31.6673
	0.72476	25.0602
	0.72975	21.2451
	0.73475	19.1911
	0.73975	18.088
	0.74474	17.4835
	0.74974	17.1395
	0.75475	16.8965
	0.75973	16.6757
	0.76472	16.4244
	0.76974	16.1086
	0.77474	15.7314
	0.77974	15.3122
	0.78474	14.9014
	0.78973	14.5765
	0.79474	14.3737
	0.79973	14.304
	0.80472	14.3378
	0.80972	14.4471
	0.81475	14.5944
	0.81976	14.7442
	0.82474	14.8914
	0.82972	15.0115
	0.83474	15.0924
	0.83973	15.1302
	0.84473	15.1268
	0.84973	15.0928
	0.85474	15.0312
	0.85974	14.946
	0.86473	14.8522
	0.86973	14.7383
	0.87472	14.6152
	0.87972	14.4843
	0.88472	14.3483
	0.88973	14.2181
	0.89471	14.0971
	0.89971	14.001
	0.90472	13.9294
	0.90971	13.8785
	0.91473	13.8583
	0.91971	13.861
	0.92472	13.8927
	0.9297	13.9477
	0.93471	14.0205
	0.93972	14.114
	0.94471	14.2246
	0.9497	14.3654
	0.95469	14.5299
	0.9597	14.7202
	0.96471	14.9367
	0.96969	15.1792
	0.9747	15.4498
	0.97969	15.7534
	0.98467	16.0856
	0.98969	16.4497
	0.99467	16.8409
	0.99969	17.2575
	1.00467	17.7012
	1.0097	18.1726
	1.01468	18.6548
	1.01976	19.1857
	1.02473	19.6969
	1.02974	20.2307
	1.03473	20.7783
	1.03973	21.3485
	1.04472	21.9421
	1.04972	22.5411
	1.05473	23.1473
	1.05972	23.7662
	1.06473	24.3931
	1.06972	25.0335
	1.07472	25.6585
	1.07973	26.2801
	1.08472	26.8949
	1.08974	27.4923
	1.09473	28.0786
	1.09972	28.6402
	1.10472	29.1811
	1.10974	29.693
	1.11472	30.168
	1.11972	30.618
	1.12472	31.0296
	1.12971	31.4029
	1.13472	31.7436
	1.13973	32.035
	1.14474	32.2958
	1.14973	32.5296
	1.15472	32.7367
	1.15973	32.9238
	1.16475	33.0781
	1.16972	33.222
	1.17473	33.3443
	1.17974	33.4619
	1.18474	33.5732
	1.18975	33.6821
	1.19472	33.7921
	1.19846	33.875
	1.19988	33.9069
	1.19723	31.5739
	1.19221	28.9171
	1.18723	26.9501
	1.18224	25.2303
	1.17723	23.7168
	1.17223	22.3753
	1.16724	21.1698
	1.16224	20.0796
	1.15724	19.0672
	1.15223	18.1429
	1.14723	17.2916
	1.14224	16.5009
	1.13724	15.774
	1.13223	15.0784
	1.12721	14.4248
	1.12222	13.8166
	1.11722	13.2405
	1.11222	12.707
	1.10723	12.1914
	1.10223	11.6945
	1.09722	11.2246
	1.09224	10.7801
	1.08724	10.3632
	1.08221	9.96136
	1.07723	9.58116
	1.07224	9.22184
	1.06722	8.87194
	1.06224	8.53915
	1.05723	8.21796
	1.05224	7.91008
	1.04722	7.62289
	1.04222	7.33961
	1.03724	7.06166
	1.03223	6.79706
	1.02723	6.53812
	1.02223	6.28864
	1.01721	6.03098
	1.01218	5.80105
	1.00717	5.57895
	1.00216	5.35682
	0.99717	5.14707
	0.99218	4.93309
	0.9872	4.73156
	0.98221	4.53024
	0.97715	4.32909
	0.97219	4.13822
	0.96721	3.94789
	0.96221	3.76673
	0.95721	3.5969
	0.95219	3.41686
	0.94722	3.24715
	0.94222	3.08758
	0.93707	2.92104
	0.93192	2.75574
	0.92692	2.60389
	0.92191	2.45715
	0.91692	2.31195
	0.9119	2.16262
	0.9069	2.02437
	0.90192	1.88607
	0.89692	1.74878
	0.89194	1.61507
	0.88692	1.48673
	0.88193	1.36526
	0.87692	1.24312
	0.87192	1.12191
	0.86691	1.00234
	0.86193	0.88035
	0.85693	0.76589
	0.85192	0.64914
	0.84692	0.53905
	0.84192	0.4286
	0.83677	0.30858
	0.83161	0.18123
	0.82662	0.06748
	0.82159	-0.04662
	0.81662	-0.15896
	0.81161	-0.27746
	0.80659	-0.39376
	0.80162	-0.5114
	0.79647	-0.62696
	0.79133	-0.75479
	0.78633	-0.89057
	0.78133	-1.03191
	0.77633	-1.18034
	0.77132	-1.34556
	0.76633	-1.51712
	0.76133	-1.70451
	0.75635	-1.90968
	0.75135	-2.12795
	0.74634	-2.37138
	0.74135	-2.62828
	0.73635	-2.90987
	0.73135	-3.21223
	0.72636	-3.54069
	0.72136	-3.90358
	0.71636	-4.28989
	0.71134	-4.71051
	0.70635	-5.15979
	0.70135	-5.63398
	0.69619	-6.15554
	0.69104	-6.70819
	0.68604	-7.28429
	0.68108	-7.89914
	0.67606	-8.56368
	0.67105	-9.28764
	0.66608	-10.0691
	0.66107	-10.9238
	0.65607	-11.869
	0.65106	-12.8996
	0.64607	-14.0349
	0.64107	-15.2714
	0.6361	-16.6124
	0.63107	-18.062
	0.62609	-19.603
	0.62109	-21.2416
	0.61607	-22.9796
	0.61108	-24.7959
	0.60608	-26.7
	0.60108	-28.6587
	0.59608	-30.6704
	0.59108	-32.7282
	0.58607	-34.8103
	0.58109	-36.9087
	0.57608	-39.0087
	0.5711	-41.0957
	0.56608	-43.1561
	0.56112	-45.1566
	0.55609	-47.0817
	0.55109	-48.8985
	0.54611	-50.565
	0.5411	-52.0474
	0.53611	-53.2683
	0.5311	-54.1605
	0.52611	-54.6173
	0.52112	-54.4939
	0.51612	-53.6106
	0.51111	-51.7059
	0.50613	-48.5438
	0.50111	-43.9868
	0.49611	-38.3432
	0.49111	-32.8567
	0.48611	-29.0862
	0.48112	-27.2642
	0.47611	-26.6958
	0.47113	-26.819
	0.46613	-27.3649
	0.46109	-28.198
	0.45611	-29.2575
	0.45111	-30.5193
	0.4461	-31.9343
	0.4411	-33.5063
	0.43612	-35.202
	0.43112	-37.0002
	0.42613	-38.8921
	0.42112	-40.8566
	0.4161	-42.8883
	0.41111	-44.9642
	0.40611	-47.0702
	0.40111	-49.1978
	0.39612	-51.3289
	0.39112	-53.4476
	0.38612	-55.5475
	0.38114	-57.5948
	0.37614	-59.5814
	0.37097	-61.5431
	0.36584	-63.3799
	0.36082	-65.0273
	0.35584	-66.4952
	0.35084	-67.7486
	0.34585	-68.7148
	0.34085	-69.3533
	0.33584	-69.6307
	0.33085	-69.5215
	0.32585	-69.1168
	0.32085	-68.6064
	0.31586	-68.2087
	0.31085	-68.0564
	0.30586	-68.1299
	0.30085	-68.3855
	0.29586	-68.7368
	0.29085	-69.0673
	0.28586	-69.336
	0.28087	-69.4796
	0.27587	-69.461
	0.27087	-69.2397
	0.26585	-68.8346
	0.26086	-68.2337
	0.25586	-67.4775
	0.25088	-66.5967
	0.24587	-65.6637
	0.24088	-64.734
	0.23589	-63.8582
	0.23089	-63.0465
	0.22587	-62.3246
	0.22089	-61.6865
	0.2159	-61.1285
	0.21088	-60.6691
	0.20588	-60.3272
	0.20089	-60.1464
	0.19578	-60.2356
	0.19077	-60.4554
	0.18575	-60.8882
	0.18074	-61.5134
	0.17575	-62.2781
	0.17077	-63.1721
	0.16579	-64.1447
	0.16078	-65.16
	0.15577	-66.1805
	0.15079	-67.1698
	0.14577	-68.0801
	0.1408	-68.8928
	0.13578	-69.5524
	0.13078	-70.0192
	0.12579	-70.2507
	0.12079	-70.2074
	0.11579	-69.8726
	0.1108	-69.2957
	0.1058	-68.536
	0.10079	-67.7069
	0.0958	-66.9195
	0.09079	-66.2682
	0.0858	-65.828

## Sheet: Supplementary Fig. 2
	Supplementary Fig. 2a						Supplementary Fig. 2b						Supplementary Fig. 2c						Supplementary Fig. 2d						Supplementary Fig. 2e						Supplementary Fig. 2f
	X axis	Y axis					X axis	Y axis					X axis	Y axis					X axis	Y axis					X axis	Y axis					X axis	Y axis
	Wavelength (nm)	w/ LC biomass	w/ lignin	w/ hemicellulose	w/ cellulose		Wavelength (nm)	w/ LC biomass	w/ lignin	w/ hemicellulose	w/ cellulose		Wavelength (nm)	w/ LC biomass	w/ lignin	w/ hemicellulose	w/ cellulose		Wavelength (nm)	w/ LC biomass	w/ lignin	w/ hemicellulose	w/ cellulose		Wavelength (nm)	w/ LC biomass	w/ lignin	w/ hemicellulose	w/ cellulose		Temperature (oC)	w/ LC biomass	w/ lignin	w/ hemicellulose	w/ cellulose
	800	0.16571	0.23673	-0.000630489	0.00165		800	0.11128	0.13175	0.00828	0.01006		800	0.15081	0.16768	0.036	0.00703		800	0.18998	0.20425	0.10293	0.04327		800	0.80093	0.2666	1.20521	0.20198		25	20	17	0	0
	799.5	0.16557	0.23653	-0.000543634	0.00178		799.5	0.11139	0.13181	0.00833	0.01008		799.5	0.1509	0.16769	0.03598	0.00699		799.5	0.19007	0.20429	0.10304	0.04331		799.5	0.79898	0.26659	1.19592	0.20203		50	37.75	55.4361	1.92854	2.694
	799	0.16554	0.23649	-0.000580226	0.00182		799	0.11152	0.13194	0.00828	0.01011		799	0.15098	0.16785	0.03599	0.00703		799	0.19013	0.20443	0.10317	0.04329		799	0.79703	0.2667	1.18662	0.20214		60	64.8393	77.7046	8.07143	1.34051
	798.5	0.16532	0.23617	-0.000750832	0.0017		798.5	0.11169	0.1321	0.00838	0.01017		798.5	0.15115	0.16796	0.03603	0.00705		798.5	0.19029	0.2046	0.10329	0.0433		798.5	0.79511	0.26672	1.17728	0.20224		70	91.6382	99.8579	46.0043	14.6485
	798	0.16527	0.2361	-0.000619803	0.00188		798	0.11176	0.13213	0.00827	0.01014		798	0.15117	0.16798	0.036	0.00699		798	0.19029	0.20459	0.10343	0.04327		798	0.79306	0.26659	1.16792	0.20227		90	220.306	120.752	210.114	105.624
	797.5	0.16516	0.23594	-0.000571391	0.00177		797.5	0.11185	0.13225	0.00838	0.01016		797.5	0.15129	0.1682	0.03606	0.00701		797.5	0.19046	0.20479	0.10357	0.04329		797.5	0.79112	0.2667	1.15849	0.2024
	797	0.16501	0.23573	-0.000578614	0.00164		797	0.11211	0.13243	0.00842	0.01029		797	0.15151	0.16833	0.03607	0.0071		797	0.19066	0.20494	0.10372	0.0434		797	0.78928	0.26687	1.14909	0.20259
	796.5	0.16491	0.23559	-0.000676632	0.00179		796.5	0.11215	0.13243	0.00834	0.01012		796.5	0.15151	0.16832	0.03609	0.00699		796.5	0.19066	0.20497	0.10389	0.04332		796.5	0.78726	0.26674	1.13963	0.20266
	796	0.16478	0.23541	-0.000709404	0.00175		796	0.11225	0.13249	0.00826	0.01013		796	0.15166	0.16845	0.03611	0.00688		796	0.19073	0.20501	0.10405	0.04332		796	0.78523	0.26675	1.13019	0.20268
	795.5	0.16466	0.23523	-0.000567332	0.00179		795.5	0.1124	0.13265	0.00836	0.01022		795.5	0.15174	0.16865	0.03614	0.007		795.5	0.19089	0.2052	0.10423	0.04337		795.5	0.7833	0.26689	1.12099	0.20287
	795	0.16458	0.23511	-0.000588524	0.00181		795	0.11248	0.13269	0.00832	0.0101		795	0.15183	0.16874	0.03614	0.00703		795	0.19096	0.20534	0.10441	0.04337		795	0.78136	0.26694	1.11179	0.2029
	794.5	0.16446	0.23494	-0.000602074	0.00181		794.5	0.11265	0.13289	0.00841	0.01019		794.5	0.152	0.16893	0.03616	0.00706		794.5	0.19117	0.20548	0.1046	0.04341		794.5	0.77944	0.26699	1.10263	0.20305
	794	0.16437	0.23482	-0.000624042	0.00191		794	0.11277	0.13303	0.00843	0.01026		794	0.15221	0.1691	0.03618	0.00711		794	0.19131	0.20562	0.10479	0.04345		794	0.77757	0.26707	1.0934	0.20326
	793.5	0.16417	0.23454	-0.000635682	0.00174		793.5	0.11291	0.13316	0.00838	0.01023		793.5	0.15231	0.16917	0.0362	0.00709		793.5	0.19144	0.20575	0.105	0.0434		793.5	0.77564	0.26717	1.08422	0.20334
	793	0.164	0.23429	-0.000754055	0.00175		793	0.11301	0.13324	0.00841	0.01023		793	0.15242	0.16925	0.03619	0.007		793	0.19156	0.20589	0.10521	0.04344		793	0.7738	0.26728	1.07509	0.20346
	792.5	0.16391	0.23416	-0.000686899	0.00183		792.5	0.11314	0.1333	0.00843	0.01023		792.5	0.15254	0.16943	0.03626	0.00707		792.5	0.19175	0.20613	0.10543	0.04345		792.5	0.77182	0.26723	1.0659	0.20358
	792	0.16382	0.23403	-0.000571869	0.0019		792	0.11327	0.13348	0.0084	0.01024		792	0.15267	0.16958	0.03626	0.00709		792	0.19187	0.20622	0.10566	0.04342		792	0.76994	0.26742	1.05691	0.20377
	791.5	0.16364	0.23378	-0.000546439	0.00182		791.5	0.11331	0.13354	0.00835	0.01013		791.5	0.15266	0.16967	0.03627	0.00697		791.5	0.19193	0.20633	0.10589	0.04341		791.5	0.76791	0.26735	1.04782	0.20379
	791	0.16356	0.23366	-0.000590732	0.00175		791	0.11346	0.13368	0.00843	0.01025		791	0.15296	0.16983	0.03628	0.00703		791	0.19213	0.20654	0.10614	0.04346		791	0.76619	0.2676	1.03881	0.20401
	790.5	0.16338	0.23341	-0.000553065	0.00184		790.5	0.11363	0.13384	0.00837	0.01028		790.5	0.15298	0.17005	0.03631	0.0071		790.5	0.19235	0.20671	0.10639	0.04353		790.5	0.76439	0.26766	1.03	0.20418
	790	0.16326	0.23323	-0.000580525	0.00177		790	0.11372	0.13388	0.00842	0.01021		790	0.15305	0.17014	0.03632	0.00699		790	0.19241	0.20685	0.10665	0.04348		790	0.7624	0.26773	1.02114	0.20425
	789.5	0.1631	0.233	-0.000685049	0.00172		789.5	0.11378	0.13403	0.0083	0.01019		789.5	0.15318	0.1703	0.03633	0.00701		789.5	0.19251	0.207	0.10692	0.04345		789.5	0.76059	0.26784	1.01232	0.20441
	789	0.16302	0.23289	-0.000501908	0.0018		789	0.11398	0.13422	0.00836	0.01027		789	0.15341	0.17046	0.03636	0.00706		789	0.19282	0.20723	0.1072	0.04353		789	0.75884	0.26806	1.00354	0.20462
	788.5	0.16286	0.23266	-0.000615864	0.00174		788.5	0.11405	0.13436	0.00836	0.01027		788.5	0.15367	0.17071	0.0364	0.00704		788.5	0.19299	0.20744	0.10748	0.04356		788.5	0.75695	0.26819	0.99485	0.2048
	788	0.16273	0.23248	-0.000508593	0.00179		788	0.11423	0.13447	0.00846	0.01026		788	0.1537	0.17089	0.03639	0.00711		788	0.1932	0.20765	0.10776	0.04362		788	0.75526	0.2683	0.98625	0.20502
	787.5	0.16259	0.23227	-0.000618848	0.00184		787.5	0.1143	0.13458	0.00844	0.01025		787.5	0.1539	0.17107	0.03642	0.00706		787.5	0.19332	0.2078	0.10805	0.04358		787.5	0.75341	0.26838	0.9778	0.20515
	787	0.1625	0.23214	-0.000560766	0.00197		787	0.11438	0.13468	0.00841	0.01019		787	0.15393	0.17119	0.03646	0.00702		787	0.19349	0.208	0.10835	0.04352		787	0.75165	0.26858	0.96942	0.20528
	786.5	0.16232	0.23188	-0.000560527	0.00206		786.5	0.11457	0.13498	0.00856	0.01034		786.5	0.15429	0.17144	0.03646	0.00713		786.5	0.19383	0.2083	0.10865	0.04366		786.5	0.74998	0.2688	0.96105	0.20557
	786	0.1622	0.23171	-0.000586315	0.00194		786	0.11472	0.13508	0.00847	0.01031		786	0.15432	0.17162	0.03646	0.00707		786	0.19394	0.20847	0.10896	0.04357		786	0.74814	0.26889	0.95279	0.20574
	785.5	0.16203	0.23147	-0.000607805	0.00193		785.5	0.11479	0.13508	0.00842	0.01025		785.5	0.1544	0.17173	0.03648	0.00708		785.5	0.19409	0.20865	0.10929	0.04357		785.5	0.74639	0.26906	0.94456	0.2059
	785	0.16187	0.23125	-0.000611745	0.00187		785	0.11493	0.1353	0.00842	0.01028		785	0.15463	0.17197	0.0365	0.00707		785	0.19438	0.20896	0.10962	0.04361		785	0.74469	0.26928	0.93633	0.20611
	784.5	0.16177	0.23111	-0.000575272	0.00186		784.5	0.11503	0.13547	0.0084	0.01022		784.5	0.15476	0.17217	0.0365	0.00703		784.5	0.1945	0.20917	0.10996	0.04363		784.5	0.74292	0.26943	0.92819	0.20624
	784	0.1616	0.23085	-0.0005736	0.00183		784	0.11516	0.13566	0.00853	0.01034		784	0.15499	0.17243	0.03653	0.00713		784	0.19483	0.20944	0.11032	0.0437		784	0.74136	0.26963	0.92007	0.20658
	783.5	0.16144	0.23063	-0.000600462	0.00182		783.5	0.11531	0.13573	0.00852	0.01034		783.5	0.15509	0.17263	0.03655	0.00708		783.5	0.19509	0.20966	0.11067	0.04365		783.5	0.73955	0.26983	0.91207	0.20677
	783	0.16134	0.23049	-0.000502743	0.00184		783	0.11539	0.1359	0.00849	0.01035		783	0.15525	0.17281	0.03656	0.0071		783	0.19531	0.20994	0.11103	0.04371		783	0.73796	0.27	0.9042	0.20694
	782.5	0.16126	0.23037	-0.000437199	0.00187		782.5	0.11553	0.13612	0.00855	0.01038		782.5	0.15549	0.17306	0.03658	0.00716		782.5	0.1956	0.21027	0.1114	0.04378		782.5	0.73629	0.27023	0.89636	0.20725
	782	0.16105	0.23007	-0.000521845	0.00178		782	0.11558	0.13617	0.00842	0.01027		782	0.15555	0.17309	0.0366	0.00702		782	0.19572	0.21032	0.11177	0.04365		782	0.73452	0.27038	0.88858	0.2073
	781.5	0.16094	0.22991	-0.000548648	0.00187		781.5	0.11567	0.13623	0.00842	0.01031		781.5	0.15561	0.17339	0.03661	0.00705		781.5	0.19595	0.21064	0.11215	0.04365		781.5	0.73283	0.27058	0.88083	0.20762
	781	0.1608	0.22971	-0.000585957	0.00196		781	0.11582	0.13651	0.00849	0.01037		781	0.15591	0.17362	0.03664	0.00709		781	0.19626	0.21099	0.11253	0.04373		781	0.7313	0.27091	0.87309	0.20783
	780.5	0.16058	0.2294	-0.000471285	0.00201		780.5	0.116	0.13668	0.00857	0.01033		780.5	0.15613	0.17393	0.03667	0.00713		780.5	0.19657	0.21128	0.11293	0.04376		780.5	0.72969	0.27114	0.8655	0.20818
	780	0.16049	0.22927	-0.00053062	0.00202		780	0.11608	0.13684	0.00853	0.01039		780	0.15632	0.17413	0.03667	0.00712		780	0.19678	0.21156	0.11334	0.04376		780	0.72811	0.27133	0.85797	0.20837
	779.5	0.16025	0.22893	-0.000527994	0.002		779.5	0.11615	0.13693	0.00846	0.0103		779.5	0.15641	0.17432	0.03668	0.00709		779.5	0.19702	0.21174	0.11375	0.04374		779.5	0.72644	0.2715	0.85055	0.20854
	779	0.16011	0.22873	-0.000595985	0.00198		779	0.11624	0.13712	0.00847	0.01034		779	0.15657	0.1745	0.03671	0.00704		779	0.19724	0.21207	0.11415	0.04376		779	0.72493	0.27175	0.84326	0.2088
	778.5	0.16002	0.22861	-0.000533128	0.00215		778.5	0.11636	0.13727	0.00854	0.01033		778.5	0.15679	0.17478	0.03671	0.00708		778.5	0.19757	0.21238	0.11457	0.04381		778.5	0.72336	0.27206	0.83604	0.2091
	778	0.15987	0.22839	-0.000651859	0.00195		778	0.11647	0.13742	0.00849	0.01038		778	0.15695	0.17501	0.03671	0.00707		778	0.19782	0.21268	0.11499	0.04375		778	0.72176	0.2723	0.82891	0.20932
	777.5	0.15974	0.2282	-0.000580823	0.0019		777.5	0.11655	0.13753	0.0085	0.01038		777.5	0.15707	0.17522	0.03673	0.00701		777.5	0.19809	0.21304	0.11542	0.04376		777.5	0.72024	0.27256	0.8219	0.20959
	777	0.1595	0.22785	-0.000562616	0.00181		777	0.11663	0.13773	0.00845	0.01033		777	0.15728	0.17544	0.03677	0.00702		777	0.19837	0.21326	0.11585	0.04372		777	0.71866	0.27278	0.81496	0.20979
	776.5	0.15941	0.22773	-0.000422753	0.00195		776.5	0.1168	0.13795	0.00853	0.01038		776.5	0.15752	0.17577	0.03681	0.00709		776.5	0.19868	0.21361	0.11629	0.04381		776.5	0.71728	0.27312	0.80814	0.21016
	776	0.15921	0.22745	-0.000520532	0.00182		776	0.11689	0.1381	0.00855	0.01041		776	0.15769	0.17597	0.0368	0.00709		776	0.199	0.21391	0.11672	0.0438		776	0.71573	0.27343	0.8014	0.21039
	775.5	0.15913	0.22732	-0.000527158	0.002		775.5	0.11698	0.13833	0.00856	0.01045		775.5	0.15782	0.17628	0.03682	0.00713		775.5	0.1993	0.21431	0.11717	0.04385		775.5	0.71426	0.2737	0.79475	0.21067
	775	0.15907	0.22724	-0.000461554	0.00215		775	0.11714	0.13841	0.00857	0.01042		775	0.15814	0.17653	0.03684	0.00713		775	0.1996	0.21463	0.11762	0.04386		775	0.71283	0.27393	0.78818	0.211
	774.5	0.15884	0.22692	-0.000444542	0.00205		774.5	0.11718	0.13858	0.00853	0.01033		774.5	0.15825	0.17675	0.03685	0.0071		774.5	0.19989	0.21491	0.11807	0.0438		774.5	0.71136	0.27425	0.78174	0.21122
	774	0.15872	0.22674	-0.000486626	0.00198		774	0.11728	0.13873	0.00853	0.01035		774	0.15836	0.17702	0.03684	0.0071		774	0.20021	0.21522	0.11851	0.04381		774	0.70993	0.27458	0.77539	0.2115
	773.5	0.15855	0.2265	-0.000522681	0.00197		773.5	0.1174	0.13897	0.0086	0.01047		773.5	0.15865	0.17735	0.0369	0.00718		773.5	0.20058	0.21566	0.11895	0.04391		773.5	0.70859	0.27493	0.76921	0.21191
	773	0.15842	0.22632	-0.000577898	0.00201		773	0.11747	0.1391	0.00855	0.01047		773	0.15877	0.17758	0.03689	0.0071		773	0.20082	0.21599	0.1194	0.04387		773	0.70713	0.27519	0.76318	0.21214
	772.5	0.15825	0.22608	-0.00049367	0.00204		772.5	0.11762	0.13931	0.00859	0.01047		772.5	0.15907	0.17791	0.03692	0.00712		772.5	0.20124	0.21643	0.11984	0.04394		772.5	0.70586	0.2756	0.75727	0.21251
	772	0.15809	0.22585	-0.000446691	0.00201		772	0.11765	0.13942	0.00853	0.01036		772	0.15919	0.17809	0.03695	0.00704		772	0.20144	0.21669	0.12028	0.0439		772	0.70431	0.27583	0.75147	0.21274
	771.5	0.15794	0.22563	-0.000420903	0.002		771.5	0.11778	0.13965	0.00852	0.01041		771.5	0.15944	0.17842	0.03695	0.00714		771.5	0.20184	0.21707	0.12072	0.0439		771.5	0.70296	0.27619	0.74579	0.21313
	771	0.15785	0.2255	-0.000480358	0.00203		771	0.11784	0.13985	0.00856	0.01044		771	0.15962	0.17872	0.03696	0.00711		771	0.20221	0.21745	0.12116	0.04393		771	0.70161	0.27651	0.74019	0.21339
	770.5	0.15767	0.22524	-0.000468598	0.00196		770.5	0.11794	0.13996	0.00856	0.01036		770.5	0.15981	0.17892	0.03697	0.00707		770.5	0.20256	0.2178	0.12159	0.04389		770.5	0.70028	0.27687	0.73472	0.21376
	770	0.15754	0.22505	-0.000364014	0.00198		770	0.11803	0.1402	0.0086	0.01044		770	0.16008	0.1793	0.03698	0.00711		770	0.20292	0.21828	0.12221	0.044		770	0.699	0.27728	0.72905	0.21403
	769.5	0.15741	0.22487	-0.000427768	0.00201		769.5	0.11815	0.14037	0.00857	0.01044		769.5	0.16029	0.17955	0.03696	0.0071		769.5	0.20325	0.21862	0.12264	0.04398		769.5	0.69762	0.27765	0.72387	0.21441
	769	0.15723	0.22461	-0.000410576	0.0021		769	0.11824	0.14061	0.0086	0.01049		769	0.16058	0.17991	0.03701	0.00718		769	0.20369	0.21905	0.12306	0.04397		769	0.69637	0.27807	0.71883	0.21474
	768.5	0.15714	0.22448	-0.000454988	0.00201		768.5	0.11829	0.14073	0.00856	0.01043		768.5	0.1607	0.18017	0.03699	0.0071		768.5	0.20399	0.21943	0.12348	0.04395		768.5	0.69493	0.27831	0.7139	0.21508
	768	0.15699	0.22427	-0.000514682	0.00199		768	0.11837	0.14094	0.00858	0.01046		768	0.16096	0.18049	0.03702	0.00703		768	0.20435	0.21985	0.12389	0.04399		768	0.69369	0.27873	0.70915	0.21543
	767.5	0.1568	0.224	-0.000543097	0.00198		767.5	0.1185	0.14115	0.00856	0.01044		767.5	0.16116	0.1808	0.03704	0.00708		767.5	0.20478	0.22031	0.1243	0.04409		767.5	0.69249	0.27911	0.70447	0.21579
	767	0.15662	0.22374	-0.000513966	0.00207		767	0.11857	0.14128	0.0086	0.01047		767	0.16141	0.18108	0.03703	0.00706		767	0.20511	0.22069	0.12472	0.04404		767	0.69114	0.27954	0.6999	0.21613
	766.5	0.15655	0.22364	-0.000553424	0.00204		766.5	0.11871	0.14158	0.00867	0.01054		766.5	0.16169	0.18151	0.03705	0.00718		766.5	0.20557	0.22118	0.12513	0.04416		766.5	0.69002	0.28001	0.69536	0.21657
	766	0.15646	0.22351	-0.000539933	0.00196		766	0.11872	0.14171	0.00864	0.01047		766	0.16184	0.18175	0.03704	0.00712		766	0.20589	0.22153	0.12555	0.04409		766	0.68872	0.28038	0.69072	0.21687
	765.5	0.15633	0.22332	-0.000489909	0.00216		765.5	0.11873	0.14184	0.00857	0.01047		765.5	0.16211	0.182	0.03705	0.00709		765.5	0.20619	0.22197	0.12598	0.04402		765.5	0.68754	0.28075	0.68591	0.21716
	765	0.1562	0.22314	-0.000521547	0.00208		765	0.11887	0.14206	0.0087	0.01049		765	0.16238	0.18234	0.03708	0.00712		765	0.20667	0.22238	0.12639	0.04409		765	0.6864	0.28114	0.68096	0.21759
	764.5	0.15604	0.22292	-0.000528651	0.00199		764.5	0.11889	0.1422	0.00856	0.01044		764.5	0.16255	0.18265	0.03707	0.00707		764.5	0.20699	0.22281	0.1268	0.044		764.5	0.68511	0.28156	0.67615	0.2179
	764	0.15594	0.22277	-0.000545663	0.00199		764	0.11905	0.14246	0.00862	0.01048		764	0.16282	0.18296	0.03709	0.00713		764	0.20749	0.2233	0.1272	0.04409		764	0.68399	0.28203	0.67165	0.21829
	763.5	0.15576	0.22251	-0.000623146	0.00199		763.5	0.11914	0.14271	0.00867	0.01056		763.5	0.16312	0.18341	0.03712	0.00715		763.5	0.20794	0.22381	0.12757	0.04416		763.5	0.68291	0.28247	0.66754	0.21876
	763	0.15569	0.22241	-0.00046818	0.00216		763	0.11909	0.14284	0.00856	0.0105		763	0.16323	0.18366	0.03714	0.00709		763	0.20831	0.22414	0.12793	0.04411		763	0.68168	0.28287	0.6637	0.21908
	762.5	0.15556	0.22223	-0.00044281	0.0021		762.5	0.11921	0.14309	0.00863	0.01052		762.5	0.16361	0.18401	0.03714	0.00714		762.5	0.20878	0.22473	0.12825	0.04413		762.5	0.68055	0.28331	0.66004	0.21952
	762	0.1554	0.222	-0.000424962	0.00211		762	0.11931	0.14328	0.00865	0.01051		762	0.16377	0.18439	0.03712	0.00711		762	0.20918	0.22518	0.12857	0.04414		762	0.67937	0.28379	0.65652	0.21987
	761.5	0.15525	0.22178	-0.000522621	0.00211		761.5	0.11937	0.14345	0.00862	0.0105		761.5	0.164	0.18471	0.03714	0.00715		761.5	0.20951	0.22565	0.12888	0.04412		761.5	0.67821	0.28424	0.65304	0.22022
	761	0.15509	0.22156	-0.000556408	0.00205		761	0.11943	0.14372	0.00867	0.01055		761	0.16427	0.18508	0.03717	0.00711		761	0.21004	0.22617	0.12918	0.04416		761	0.67725	0.28476	0.64952	0.22067
	760.5	0.15495	0.22135	-0.000524651	0.00201		760.5	0.11949	0.14386	0.00872	0.01051		760.5	0.16455	0.18545	0.03716	0.00709		760.5	0.21048	0.22668	0.12948	0.04418		760.5	0.67606	0.2852	0.64603	0.22114
	760	0.15481	0.22116	-0.000459047	0.00202		760	0.11953	0.14406	0.00865	0.01051		760	0.16481	0.18576	0.03715	0.00711		760	0.2109	0.22711	0.12977	0.04416		760	0.67499	0.28572	0.64264	0.22148
	759.5	0.15471	0.22102	-0.000487163	0.00202		759.5	0.11964	0.14428	0.00867	0.01057		759.5	0.16508	0.18616	0.03717	0.00713		759.5	0.21141	0.22767	0.13004	0.04426		759.5	0.67401	0.28622	0.63933	0.22195
	759	0.15461	0.22087	-0.000446452	0.00206		759	0.11963	0.14439	0.0086	0.01053		759	0.16519	0.18645	0.03715	0.00703		759	0.21178	0.22808	0.13029	0.04415		759	0.67292	0.28662	0.63612	0.22226
	758.5	0.15445	0.22064	-0.000539216	0.002		758.5	0.11967	0.14467	0.00867	0.01049		758.5	0.16552	0.18689	0.03714	0.00712		758.5	0.2123	0.22864	0.13054	0.04421		758.5	0.67195	0.28714	0.63298	0.22276
	758	0.15436	0.22051	-0.000537127	0.0021		758	0.11978	0.14493	0.00865	0.01053		758	0.16571	0.18724	0.03711	0.00715		758	0.21276	0.22915	0.13077	0.04423		758	0.6709	0.28764	0.6299	0.22316
	757.5	0.15426	0.22037	-0.00048585	0.00201		757.5	0.11978	0.14503	0.00862	0.0105		757.5	0.16598	0.18762	0.03711	0.00712		757.5	0.21314	0.22968	0.131	0.0442		757.5	0.66989	0.28814	0.62693	0.22355
	757	0.15411	0.22015	-0.000552409	0.00209		757	0.11988	0.1453	0.00868	0.01055		757	0.16632	0.18802	0.03711	0.00716		757	0.21366	0.2302	0.1312	0.0442		757	0.66894	0.28867	0.62404	0.22403
	756.5	0.15399	0.21998	-0.000543514	0.00203		756.5	0.11983	0.14546	0.00863	0.0105		756.5	0.16646	0.18828	0.03712	0.00709		756.5	0.21401	0.23063	0.13138	0.04417		756.5	0.66787	0.28913	0.62123	0.22446
	756	0.15376	0.21965	-0.000603984	0.00202		756	0.11998	0.1457	0.00869	0.0106		756	0.16693	0.18872	0.03714	0.00714		756	0.21462	0.23129	0.13156	0.04425		756	0.66697	0.28968	0.61849	0.22493
	755.5	0.15363	0.21948	-0.000604999	0.00208		755.5	0.11992	0.14586	0.00859	0.01048		755.5	0.1669	0.18903	0.03714	0.00705		755.5	0.21502	0.23169	0.1317	0.04416		755.5	0.666	0.29019	0.61583	0.22529
	755	0.15354	0.21934	-0.000489014	0.00212		755	0.12004	0.14617	0.00871	0.01065		755	0.16743	0.18949	0.03714	0.00717		755	0.21563	0.23241	0.13184	0.04429		755	0.6652	0.29084	0.61326	0.22586
	754.5	0.15347	0.21925	-0.000457734	0.00217		754.5	0.12008	0.14638	0.00871	0.0106		754.5	0.16754	0.18987	0.03717	0.0072		754.5	0.2161	0.2329	0.13196	0.04426		754.5	0.66429	0.29132	0.61077	0.22626
	754	0.15334	0.21906	-0.000451108	0.00212		754	0.12013	0.14655	0.00875	0.01056		754	0.16785	0.19021	0.03716	0.00712		754	0.2166	0.2334	0.13206	0.04428		754	0.66337	0.29182	0.60838	0.22669
	753.5	0.15325	0.21893	-0.000458808	0.00209		753.5	0.12013	0.14676	0.00871	0.01057		753.5	0.16806	0.19062	0.03715	0.00709		753.5	0.21702	0.23394	0.13214	0.0443		753.5	0.6625	0.29234	0.60607	0.22711
	753	0.15307	0.21868	-0.000550678	0.00196		753	0.12017	0.14692	0.00875	0.01058		753	0.16822	0.19098	0.03713	0.00714		753	0.2175	0.23449	0.1322	0.04428		753	0.66156	0.29289	0.60382	0.22762
	752.5	0.15292	0.21845	-0.000607208	0.00189		752.5	0.12018	0.14719	0.00869	0.01057		752.5	0.16852	0.19134	0.03713	0.00714		752.5	0.21806	0.23508	0.13224	0.04429		752.5	0.66076	0.29347	0.60164	0.22806
	752	0.15284	0.21835	-0.000563273	0.002		752	0.12021	0.1474	0.00875	0.01063		752	0.16884	0.19179	0.03716	0.00718		752	0.21854	0.23567	0.13227	0.0443		752	0.65994	0.29402	0.59953	0.22853
	751.5	0.15276	0.21822	-0.000431946	0.00202		751.5	0.12031	0.14767	0.00876	0.01067		751.5	0.16916	0.19222	0.03713	0.00724		751.5	0.21908	0.23625	0.13228	0.0444		751.5	0.65916	0.29459	0.59749	0.22902
	751	0.15267	0.21811	-0.000519875	0.002		751	0.12026	0.14778	0.0087	0.01063		751	0.16926	0.19261	0.03716	0.00711		751	0.21951	0.23677	0.13227	0.04438		751	0.65824	0.29512	0.59551	0.22941
	750.5	0.15255	0.21793	-0.000589061	0.00201		750.5	0.12034	0.14812	0.00876	0.01069		750.5	0.1696	0.19304	0.03718	0.00723		750.5	0.22009	0.2374	0.13225	0.04441		750.5	0.65752	0.29581	0.59358	0.22993
	750	0.15241	0.21774	-0.000527278	0.00216		750	0.12043	0.14833	0.00883	0.01073		750	0.16994	0.19341	0.03716	0.0073		750	0.22069	0.23805	0.13221	0.04442		750	0.65668	0.29639	0.59172	0.23044
	749.5	0.15237	0.21767	-0.000436423	0.00224		749.5	0.12042	0.14859	0.0088	0.01076		749.5	0.17017	0.19385	0.03718	0.00725		749.5	0.22122	0.23856	0.13216	0.04444		749.5	0.65592	0.29703	0.58993	0.23093
	749	0.1523	0.21757	-0.000360134	0.00225		749	0.12038	0.14869	0.00879	0.0107		749	0.17038	0.19421	0.03716	0.00718		749	0.22162	0.23912	0.13208	0.04445		749	0.65512	0.29753	0.5882	0.23133
	748.5	0.1521	0.21729	-0.000467046	0.00207		748.5	0.12036	0.14886	0.00878	0.01063		748.5	0.17057	0.19456	0.03718	0.00715		748.5	0.22211	0.23962	0.13199	0.04441		748.5	0.65434	0.29801	0.58652	0.23171
	748	0.152	0.21715	-0.000321452	0.00208		748	0.12041	0.14916	0.00884	0.0107		748	0.17088	0.19503	0.03718	0.00723		748	0.22273	0.24031	0.13188	0.04449		748	0.65374	0.29865	0.5849	0.23225
	747.5	0.15189	0.21699	-0.000326646	0.00211		747.5	0.1204	0.1493	0.00876	0.0107		747.5	0.17109	0.19546	0.03719	0.00718		747.5	0.2232	0.24082	0.13175	0.04446		747.5	0.65293	0.29921	0.58334	0.23278
	747	0.1518	0.21685	-0.000284024	0.00212		747	0.12041	0.1496	0.00884	0.01065		747	0.17137	0.19581	0.03717	0.00716		747	0.22376	0.24145	0.13161	0.04451		747	0.65227	0.29984	0.5818	0.23326
	746.5	0.15178	0.21683	-0.000372371	0.00217		746.5	0.1204	0.14982	0.00882	0.0107		746.5	0.17168	0.19622	0.03718	0.00719		746.5	0.22428	0.24208	0.13146	0.04445		746.5	0.65163	0.30045	0.58032	0.23369
	746	0.15166	0.21665	-0.000391414	0.00215		746	0.12041	0.14995	0.00884	0.01075		746	0.17184	0.19662	0.03721	0.0072		746	0.22479	0.2426	0.13126	0.04449		746	0.65095	0.301	0.57886	0.23415
	745.5	0.15154	0.21649	-0.000349867	0.00206		745.5	0.12048	0.15016	0.00886	0.01074		745.5	0.17217	0.19703	0.0372	0.00719		745.5	0.22529	0.2432	0.13107	0.04452		745.5	0.65025	0.3016	0.57745	0.23468
	745	0.15147	0.21638	-0.000372789	0.00203		745	0.12038	0.15034	0.00881	0.01068		745	0.17237	0.19738	0.03723	0.00717		745	0.22576	0.24379	0.13086	0.04452		745	0.64958	0.30217	0.5761	0.23507
	744.5	0.15138	0.21626	-0.000365865	0.00219		744.5	0.12041	0.15057	0.00884	0.01071		744.5	0.17261	0.19778	0.03721	0.00721		744.5	0.22637	0.24434	0.13062	0.04453		744.5	0.64899	0.30277	0.57479	0.23559
	744	0.15136	0.21623	-0.000291009	0.00217		744	0.1205	0.15087	0.00892	0.01078		744	0.17296	0.19827	0.03719	0.00729		744	0.2269	0.24502	0.13039	0.04463		744	0.64839	0.30333	0.57351	0.23608
	743.5	0.15123	0.21605	-0.000363776	0.00208		743.5	0.12047	0.15108	0.00893	0.01083		743.5	0.17326	0.19873	0.0372	0.00732		743.5	0.22748	0.24563	0.13013	0.0446		743.5	0.64781	0.30399	0.57225	0.2366
	743	0.15109	0.21585	-0.000407591	0.00224		743	0.12044	0.15133	0.00896	0.01082		743	0.17352	0.19913	0.03721	0.00728		743	0.22799	0.24626	0.12985	0.04465		743	0.64727	0.3046	0.57103	0.23709
	742.5	0.15099	0.2157	-0.00031996	0.00233		742.5	0.12043	0.15149	0.00892	0.01085		742.5	0.17372	0.19945	0.03723	0.00728		742.5	0.22854	0.24682	0.12957	0.0446		742.5	0.64662	0.30516	0.56984	0.23754
	742	0.15087	0.21553	-0.000358105	0.0023		742	0.12038	0.15169	0.00902	0.01086		742	0.17403	0.19991	0.0372	0.00734		742	0.22909	0.24745	0.12926	0.04467		742	0.64609	0.30588	0.5687	0.2381
	741.5	0.15082	0.21546	-0.000336674	0.00224		741.5	0.12038	0.15193	0.00899	0.01084		741.5	0.17426	0.20034	0.03721	0.0073		741.5	0.22968	0.24802	0.12893	0.04468		741.5	0.64556	0.3064	0.56754	0.23848
	741	0.15078	0.2154	-0.000317334	0.0024		741	0.12043	0.15222	0.00908	0.01094		741	0.17456	0.20082	0.03722	0.00743		741	0.23018	0.24867	0.1286	0.04471		741	0.645	0.30706	0.56643	0.23904
	740.5	0.15071	0.2153	-0.000339779	0.0024		740.5	0.1204	0.15242	0.0091	0.01098		740.5	0.17489	0.20119	0.03724	0.00745		740.5	0.23071	0.24929	0.12824	0.04479		740.5	0.64449	0.30765	0.56534	0.23955
	740	0.1512	0.216	-0.000164338	0.00251		740	0.1204	0.15245	0.00895	0.01087		740	0.17708	0.20152	0.03725	0.00737		740	0.23117	0.24991	0.12787	0.04443		740	0.64375	0.30815	0.56426	0.23995
	739.5	0.15115	0.21593	-8.6437e-05	0.00256		739.5	0.12043	0.15282	0.00907	0.01095		739.5	0.17736	0.20204	0.03728	0.00744		739.5	0.23179	0.25053	0.12749	0.04447		739.5	0.64336	0.30891	0.56323	0.24046
	739	0.15112	0.21589	-0.000140699	0.00256		739	0.12043	0.15297	0.0091	0.01099		739	0.17777	0.20244	0.03729	0.00749		739	0.23237	0.25116	0.1271	0.04459		739	0.64288	0.30945	0.56221	0.24097
	738.5	0.15094	0.21563	-0.000209347	0.00253		738.5	0.12046	0.15323	0.00913	0.01104		738.5	0.17794	0.20299	0.03729	0.0076		738.5	0.23289	0.25177	0.12669	0.0446		738.5	0.64243	0.31014	0.56122	0.24144
	738	0.15093	0.21562	-0.000118314	0.00268		738	0.12045	0.15347	0.00916	0.01108		738	0.17832	0.20335	0.03728	0.00759		738	0.23347	0.25238	0.12627	0.04467		738	0.64199	0.31076	0.56025	0.24193
	737.5	0.15082	0.21546	-5.68884e-05	0.0026		737.5	0.1205	0.1538	0.00928	0.01118		737.5	0.17878	0.20385	0.03729	0.00774		737.5	0.23408	0.25313	0.12584	0.04475		737.5	0.64163	0.31141	0.55928	0.24252
	737	0.15084	0.21548	2.94889e-05	0.00269		737	0.12048	0.15399	0.0093	0.01121		737	0.17902	0.20421	0.03728	0.0077		737	0.23461	0.25372	0.12539	0.04474		737	0.64118	0.31198	0.55832	0.24295
	736.5	0.15074	0.21534	2.75787e-05	0.00273		736.5	0.12057	0.15432	0.00953	0.01139		736.5	0.17948	0.20477	0.03731	0.00792		736.5	0.23528	0.25439	0.12493	0.04493		736.5	0.64084	0.3127	0.55735	0.24356
	736	0.15063	0.21518	6.32757e-06	0.00275		736	0.12059	0.15463	0.00966	0.01153		736	0.17983	0.20524	0.03732	0.008		736	0.23583	0.25508	0.12446	0.04507		736	0.64051	0.31334	0.55641	0.24405
	735.5	0.15055	0.21507	0.000130491	0.00287		735.5	0.12071	0.15506	0.00978	0.01169		735.5	0.18031	0.20585	0.03733	0.00817		735.5	0.23654	0.25586	0.12399	0.04524		735.5	0.64024	0.31413	0.55547	0.24466
	735	0.15055	0.21508	0.000221644	0.00299		735	0.12077	0.1553	0.00994	0.01173		735	0.18067	0.20629	0.03735	0.00832		735	0.23714	0.25644	0.1235	0.0454		735	0.63988	0.31469	0.55454	0.24517
	734.5	0.15046	0.21495	0.000277935	0.00306		734.5	0.1209	0.15567	0.01015	0.01199		734.5	0.18125	0.20694	0.03734	0.00855		734.5	0.23781	0.2573	0.12301	0.04561		734.5	0.63954	0.31546	0.55363	0.24581
	734	0.15043	0.2149	0.000275309	0.00315		734	0.121	0.15613	0.01038	0.0122		734	0.18167	0.2075	0.03736	0.00871		734	0.23852	0.25803	0.12249	0.04578		734	0.63928	0.31623	0.55271	0.24635
	733.5	0.15037	0.21481	0.000308678	0.00329		733.5	0.12113	0.15649	0.01054	0.01245		733.5	0.1821	0.20801	0.03734	0.00889		733.5	0.2392	0.25871	0.12198	0.04603		733.5	0.63916	0.31689	0.55179	0.24693
	733	0.15022	0.2146	0.000406457	0.00329		733	0.12125	0.15689	0.0109	0.0127		733	0.18266	0.20865	0.03738	0.00922		733	0.23997	0.25952	0.12146	0.04625		733	0.6389	0.31767	0.55085	0.2476
	732.5	0.1502	0.21457	0.000476239	0.00342		732.5	0.12137	0.15727	0.01101	0.01288		732.5	0.18315	0.20921	0.03737	0.0093		732.5	0.24054	0.26023	0.12093	0.04652		732.5	0.63856	0.31842	0.54994	0.24811
	732	0.15011	0.21445	0.000577361	0.00357		732	0.12126	0.15741	0.01104	0.01287		732	0.18336	0.20948	0.03735	0.00938		732	0.24107	0.26077	0.12041	0.04652		732	0.63826	0.31903	0.54901	0.24851
	731.5	0.15011	0.21444	0.00056196	0.00362		731.5	0.12125	0.15765	0.01105	0.01288		731.5	0.18368	0.20997	0.03731	0.00939		731.5	0.24172	0.26147	0.11987	0.04671		731.5	0.63801	0.3197	0.54808	0.24912
	731	0.15003	0.21433	0.000554438	0.00351		731	0.12088	0.15755	0.01073	0.01275		731	0.18356	0.21009	0.0373	0.00911		731	0.24206	0.26184	0.11933	0.04652		731	0.63733	0.32003	0.54717	0.24938
	730.5	0.14982	0.21403	0.000369148	0.00326		730.5	0.12045	0.15727	0.01039	0.01241		730.5	0.18326	0.21014	0.03725	0.0088		730.5	0.24216	0.26201	0.11878	0.04631		730.5	0.63665	0.32033	0.54624	0.24959
	730	0.14967	0.21381	0.000128283	0.00299		730	0.11987	0.1569	0.00986	0.01179		730	0.18271	0.20985	0.03718	0.00813		730	0.24219	0.26211	0.11822	0.04589		730	0.636	0.32062	0.54528	0.24968
	729.5	0.14965	0.21379	7.16329e-06	0.00262		729.5	0.11925	0.15633	0.00923	0.01124		729.5	0.18201	0.20962	0.03711	0.00763		729.5	0.24211	0.26213	0.11766	0.0454		729.5	0.63495	0.32069	0.54431	0.24968
	729	0.14954	0.21362	-0.000103987	0.00267		729	0.11885	0.15606	0.00874	0.01081		729	0.18166	0.20948	0.03704	0.00722		729	0.24222	0.26229	0.11709	0.04502		729	0.63437	0.321	0.54331	0.24977
	728.5	0.14949	0.21355	-0.000252745	0.00248		728.5	0.11838	0.15576	0.00838	0.0105		728.5	0.18124	0.20957	0.037	0.00679		728.5	0.2423	0.26258	0.11651	0.04471		728.5	0.63377	0.32116	0.5423	0.24992
	728	0.14946	0.21351	-0.000384728	0.00245		728	0.1181	0.15571	0.00812	0.01029		728	0.18117	0.2097	0.03698	0.00668		728	0.24266	0.26286	0.11594	0.04441		728	0.63333	0.32153	0.54127	0.25016
	727.5	0.14933	0.21332	-0.000367835	0.00226		727.5	0.11803	0.15582	0.00819	0.0103		727.5	0.18139	0.21002	0.03692	0.00668		727.5	0.24312	0.2635	0.11536	0.04447		727.5	0.63304	0.32222	0.54023	0.25066
	727	0.14934	0.21335	-0.000232986	0.00239		727	0.11786	0.15585	0.00817	0.01013		727	0.18153	0.21028	0.03689	0.0066		727	0.24353	0.26389	0.11478	0.04432		727	0.63273	0.32263	0.53916	0.25093
	726.5	0.14928	0.21325	-0.000394279	0.00241		726.5	0.11772	0.15601	0.00804	0.01021		726.5	0.18168	0.21061	0.03688	0.00654		726.5	0.24398	0.26428	0.11419	0.04428		726.5	0.63238	0.32314	0.53807	0.25135
	726	0.1492	0.21315	-0.000358045	0.00237		726	0.1177	0.15618	0.00811	0.01021		726	0.18183	0.21092	0.03685	0.00655		726	0.24447	0.26501	0.1136	0.04419		726	0.6322	0.3237	0.53695	0.25173
	725.5	0.14914	0.21305	-0.000336734	0.00223		725.5	0.11751	0.15629	0.00805	0.01015		725.5	0.18185	0.21121	0.03685	0.00653		725.5	0.24492	0.26542	0.113	0.04413		725.5	0.63176	0.32423	0.53579	0.25211
	725	0.14904	0.21292	-0.000394816	0.00237		725	0.11753	0.15655	0.00826	0.01031		725	0.18229	0.21173	0.03683	0.00669		725	0.24542	0.26609	0.1124	0.0442		725	0.63164	0.32482	0.5346	0.2526
	724.5	0.14902	0.21288	-0.000342166	0.00235		724.5	0.1176	0.15689	0.00851	0.01049		724.5	0.18275	0.21226	0.03681	0.00689		724.5	0.24608	0.26678	0.1118	0.04438		724.5	0.63145	0.32545	0.53338	0.25313
	724	0.14903	0.21291	-0.000182306	0.00262		724	0.11769	0.15727	0.00874	0.01073		724	0.18322	0.2128	0.03682	0.0071		724	0.24673	0.26751	0.1112	0.04448		724	0.63151	0.32619	0.53214	0.25373
	723.5	0.14903	0.21291	-0.000122432	0.00261		723.5	0.11768	0.15755	0.00889	0.01087		723.5	0.18352	0.21329	0.03679	0.00729		723.5	0.24729	0.26818	0.1106	0.04462		723.5	0.63137	0.32688	0.53086	0.25424
	723	0.14875	0.2125	-0.00017174	0.00244		723	0.11772	0.15788	0.00898	0.011		723	0.18387	0.21375	0.03677	0.00736		723	0.24783	0.26879	0.11001	0.04474		723	0.63118	0.32739	0.52956	0.25467
	722.5	0.1487	0.21242	-0.000190305	0.00254		722.5	0.11753	0.15775	0.00892	0.01094		722.5	0.18387	0.21396	0.03677	0.0073		722.5	0.24821	0.2692	0.1094	0.04461		722.5	0.63082	0.32778	0.52821	0.25499
	722	0.14857	0.21225	-0.000230479	0.00254		722	0.11738	0.15791	0.00893	0.01088		722	0.18398	0.21417	0.03674	0.00725		722	0.24863	0.26967	0.10879	0.04469		722	0.63053	0.32834	0.5268	0.25535
	721.5	0.14861	0.2123	-0.000176575	0.00259		721.5	0.11724	0.15807	0.00891	0.01095		721.5	0.18421	0.21455	0.03673	0.00726		721.5	0.24903	0.27014	0.10817	0.04468		721.5	0.63035	0.32882	0.52536	0.25574
	721	0.14856	0.21223	-0.000256147	0.00259		721	0.11711	0.15813	0.00889	0.0109		721	0.18429	0.21478	0.03668	0.00724		721	0.24947	0.27056	0.10754	0.04466		721	0.63013	0.32928	0.52386	0.25604
	720.5	0.14853	0.21218	-0.000165353	0.0026		720.5	0.11699	0.15819	0.00888	0.01092		720.5	0.1844	0.21505	0.03665	0.00728		720.5	0.24987	0.27109	0.10692	0.04465		720.5	0.62981	0.32976	0.52234	0.25641
	720	0.14845	0.21208	-0.000195796	0.00259		720	0.11674	0.15823	0.00886	0.01084		720	0.18448	0.21525	0.03662	0.00722		720	0.25018	0.27142	0.1063	0.04461		720	0.62953	0.33011	0.5208	0.25668
	719.5	0.14845	0.21207	-0.000174366	0.00255		719.5	0.11661	0.15838	0.0089	0.01091		719.5	0.18453	0.21554	0.03658	0.0072		719.5	0.25066	0.27195	0.10568	0.04462		719.5	0.62925	0.33062	0.51921	0.25701
	719	0.14839	0.21199	-0.000268981	0.00249		719	0.11649	0.15848	0.00884	0.0109		719	0.18465	0.21587	0.03657	0.0072		719	0.25097	0.27232	0.10508	0.04461		719	0.62901	0.33106	0.51758	0.25735
	718.5	0.14832	0.21188	-0.000186305	0.00252		718.5	0.11638	0.15851	0.00886	0.01089		718.5	0.18477	0.21606	0.03654	0.00718		718.5	0.25135	0.27275	0.10447	0.04454		718.5	0.62885	0.33154	0.51592	0.25764
	718	0.1482	0.21172	-0.000254356	0.00257		718	0.11628	0.15865	0.00895	0.01094		718	0.18496	0.21637	0.0365	0.00731		718	0.25183	0.27332	0.10385	0.04467		718	0.62872	0.33201	0.5142	0.25802
	717.5	0.14818	0.21168	-0.000286651	0.00252		717.5	0.11606	0.15867	0.00887	0.01094		717.5	0.18509	0.21657	0.03645	0.00725		717.5	0.25217	0.27365	0.10323	0.04465		717.5	0.62849	0.33246	0.51244	0.25833
	717	0.14816	0.21166	-0.000180813	0.00246		717	0.11588	0.1588	0.00886	0.01089		717	0.18519	0.21684	0.03643	0.00723		717	0.25256	0.27412	0.10261	0.04462		717	0.62824	0.33288	0.51063	0.25859
	716.5	0.14813	0.21161	-0.000213048	0.00256		716.5	0.11567	0.15881	0.00882	0.01088		716.5	0.18521	0.21704	0.03642	0.00723		716.5	0.25281	0.2744	0.10198	0.0446		716.5	0.62799	0.33327	0.50875	0.25886
	716	0.14803	0.21147	-0.000211257	0.00247		716	0.11553	0.15887	0.00884	0.01087		716	0.18527	0.21729	0.03635	0.0072		716	0.25315	0.27494	0.10137	0.04463		716	0.62774	0.3336	0.50684	0.25909
	715.5	0.14795	0.21136	-0.000251252	0.00249		715.5	0.11539	0.15896	0.00889	0.01091		715.5	0.18544	0.21753	0.03632	0.00723		715.5	0.25354	0.27529	0.10075	0.04458		715.5	0.62754	0.33407	0.50488	0.25946
	715	0.14792	0.21132	-0.000234478	0.00255		715	0.11521	0.15904	0.00886	0.01093		715	0.18544	0.21771	0.03628	0.00728		715	0.25395	0.27568	0.10014	0.04455		715	0.62733	0.33448	0.5029	0.25972
	714.5	0.14786	0.21122	-0.000215496	0.00256		714.5	0.11512	0.15913	0.00894	0.01098		714.5	0.18546	0.21796	0.03624	0.00728		714.5	0.25422	0.27611	0.09954	0.04462		714.5	0.62715	0.33486	0.5009	0.26005
	714	0.14784	0.21121	-0.000170606	0.0026		714	0.11493	0.15906	0.00887	0.0109		714	0.18556	0.21815	0.03623	0.00723		714	0.25449	0.27644	0.09892	0.04455		714	0.6269	0.33522	0.49884	0.26019
	713.5	0.14776	0.21109	-0.000250178	0.00255		713.5	0.11475	0.15911	0.00889	0.01093		713.5	0.18561	0.21833	0.03617	0.0072		713.5	0.25477	0.27677	0.09831	0.04459		713.5	0.62659	0.33558	0.49675	0.26046
	713	0.14767	0.21096	-0.000242477	0.00255		713	0.11462	0.1592	0.00894	0.01099		713	0.18568	0.21859	0.03614	0.00723		713	0.25521	0.27719	0.0977	0.04462		713	0.6266	0.33595	0.4946	0.26083
	712.5	0.14772	0.21103	-0.000205527	0.0025		712.5	0.11428	0.1592	0.00884	0.01091		712.5	0.18563	0.21863	0.0361	0.00719		712.5	0.25536	0.27749	0.0971	0.04447		712.5	0.62618	0.3362	0.49243	0.26095
	712	0.14764	0.21092	-0.000203975	0.00254		712	0.11413	0.15922	0.00878	0.01089		712	0.18571	0.2189	0.03609	0.00721		712	0.25572	0.27787	0.0965	0.04451		712	0.62596	0.33653	0.49023	0.26118
	711.5	0.14758	0.21083	-0.000236448	0.0026		711.5	0.11403	0.15926	0.00888	0.01096		711.5	0.18584	0.21901	0.03603	0.00724		711.5	0.25602	0.27821	0.09591	0.0446		711.5	0.62584	0.337	0.48801	0.26141
	711	0.14754	0.21077	-0.000256804	0.00258		711	0.11376	0.15929	0.0089	0.01097		711	0.1859	0.21927	0.03601	0.00722		711	0.25632	0.2786	0.09532	0.0446		711	0.62574	0.33721	0.48575	0.26168
	710.5	0.1475	0.21072	-0.000342345	0.00252		710.5	0.11362	0.15933	0.00889	0.01094		710.5	0.18585	0.21937	0.03598	0.00726		710.5	0.25651	0.27886	0.09473	0.04456		710.5	0.62535	0.33758	0.48345	0.26192
	710	0.14747	0.21067	-0.000174605	0.00258		710	0.11346	0.15929	0.00893	0.01093		710	0.18588	0.21964	0.03589	0.00726		710	0.2568	0.27918	0.09415	0.04458		710	0.62513	0.33789	0.4811	0.26207
	709.5	0.14742	0.21059	-0.000256147	0.0025		709.5	0.11321	0.15922	0.0089	0.01096		709.5	0.1858	0.21967	0.03585	0.00723		709.5	0.25701	0.27945	0.09355	0.04454		709.5	0.62498	0.33812	0.47871	0.2622
	709	0.14741	0.21058	-0.000301455	0.00245		709	0.11303	0.15935	0.00887	0.01098		709	0.1858	0.21984	0.0358	0.00721		709	0.25725	0.27971	0.09297	0.04452		709	0.62468	0.33842	0.47632	0.26245
	708.5	0.14726	0.21037	-0.000248208	0.00248		708.5	0.11286	0.15937	0.00894	0.01109		708.5	0.18598	0.22004	0.03578	0.00724		708.5	0.25749	0.27998	0.09238	0.04462		708.5	0.6245	0.33873	0.47389	0.26261
	708	0.14722	0.21031	-0.000286173	0.00249		708	0.11271	0.15938	0.00899	0.01104		708	0.18598	0.22023	0.03571	0.00729		708	0.25777	0.28028	0.0918	0.04461		708	0.62431	0.33895	0.47144	0.26283
	707.5	0.14723	0.21033	-0.000173232	0.00263		707.5	0.11245	0.1593	0.0089	0.01099		707.5	0.18583	0.22017	0.03568	0.00721		707.5	0.25794	0.28057	0.09124	0.04448		707.5	0.62403	0.33917	0.46896	0.26287
	707	0.14718	0.21025	-0.000215018	0.00261		707	0.11218	0.15928	0.0088	0.01095		707	0.18572	0.22028	0.03563	0.00722		707	0.25812	0.2807	0.09066	0.04444		707	0.62384	0.33933	0.46642	0.26297
	706.5	0.14711	0.21016	-0.00029065	0.00253		706.5	0.11203	0.15926	0.00876	0.01095		706.5	0.18576	0.22033	0.03556	0.00717		706.5	0.25831	0.28094	0.09009	0.04443		706.5	0.62359	0.33963	0.46385	0.26314
	706	0.1471	0.21014	-0.000267847	0.00251		706	0.11182	0.15923	0.00881	0.01093		706	0.18575	0.22043	0.03555	0.00716		706	0.25847	0.28112	0.08951	0.04446		706	0.62332	0.33984	0.46128	0.26324
	705.5	0.147	0.21	-0.000324258	0.0025		705.5	0.11158	0.15915	0.00888	0.01103		705.5	0.18579	0.22062	0.03552	0.00723		705.5	0.25868	0.28138	0.08894	0.04447		705.5	0.62314	0.34007	0.45867	0.26338
	705	0.14703	0.21004	-0.000208213	0.00253		705	0.11141	0.15918	0.00885	0.01098		705	0.18561	0.22062	0.03545	0.00721		705	0.25878	0.28155	0.08836	0.04444		705	0.62296	0.34023	0.45606	0.26349
	704.5	0.14692	0.20988	-0.000245163	0.00245		704.5	0.11114	0.15912	0.00876	0.01091		704.5	0.18554	0.22062	0.0354	0.00716		704.5	0.25889	0.28167	0.08779	0.04442		704.5	0.62261	0.34031	0.45342	0.26352
	704	0.1469	0.20986	-0.000295903	0.00256		704	0.11101	0.15911	0.00883	0.01099		704	0.18567	0.22075	0.03535	0.00718		704	0.25913	0.28197	0.08722	0.04446		704	0.62241	0.34058	0.45077	0.2637
	703.5	0.14683	0.20976	-0.00029471	0.0026		703.5	0.11071	0.15904	0.00882	0.01095		703.5	0.18546	0.22076	0.0353	0.00714		703.5	0.25921	0.28205	0.08666	0.0444		703.5	0.62208	0.34074	0.44811	0.26366
	703	0.14676	0.20966	-0.000296262	0.0025		703	0.1105	0.15901	0.00883	0.01098		703	0.18552	0.22087	0.03525	0.00718		703	0.25936	0.28224	0.0861	0.0444		703	0.62188	0.34084	0.44543	0.26383
	702.5	0.14671	0.20958	-0.000308559	0.0025		702.5	0.11033	0.15892	0.00882	0.01092		702.5	0.18536	0.22085	0.03518	0.00711		702.5	0.25952	0.28238	0.08554	0.04443		702.5	0.6216	0.341	0.44271	0.26386
	702	0.14665	0.2095	-0.000282293	0.00247		702	0.11011	0.15888	0.00882	0.01096		702	0.18527	0.22095	0.03513	0.0072		702	0.25957	0.28255	0.08498	0.04439		702	0.62127	0.34113	0.43997	0.26392
	701.5	0.14662	0.20946	-0.000305634	0.00234		701.5	0.10989	0.15881	0.0088	0.01098		701.5	0.18526	0.22095	0.03511	0.00717		701.5	0.25973	0.28271	0.08442	0.04436		701.5	0.6211	0.34128	0.43719	0.26394
	701	0.14662	0.20945	-0.000229404	0.00241		701	0.1097	0.15884	0.00896	0.01103		701	0.18533	0.22104	0.03505	0.00721		701	0.25983	0.28284	0.08386	0.04438		701	0.62089	0.3414	0.43437	0.26408
	700.5	0.14658	0.2094	-0.000166725	0.00257		700.5	0.10948	0.15874	0.00889	0.01103		700.5	0.18519	0.22103	0.03502	0.00721		700.5	0.25987	0.28303	0.0833	0.0444		700.5	0.62058	0.34147	0.43156	0.26411
	700	0.14655	0.20935	-0.000251312	0.00255		700	0.10921	0.15862	0.0088	0.01094		700	0.18498	0.22097	0.03494	0.00715		700	0.25999	0.283	0.08275	0.04442		700	0.62026	0.34151	0.42872	0.26406
	699.5	0.14648	0.20925	-0.000252924	0.00255		699.5	0.10896	0.15849	0.00877	0.01094		699.5	0.18487	0.22096	0.03489	0.00711		699.5	0.25994	0.2831	0.08219	0.04433		699.5	0.61993	0.34154	0.42589	0.26403
	699	0.14644	0.20919	-0.000190066	0.00255		699	0.10873	0.1584	0.00872	0.01091		699	0.1848	0.22094	0.03484	0.00711		699	0.26009	0.28318	0.08164	0.04428		699	0.61974	0.34168	0.42307	0.26406
	698.5	0.14644	0.2092	-0.000263072	0.0026		698.5	0.10848	0.15827	0.00873	0.01091		698.5	0.18461	0.22087	0.03478	0.0071		698.5	0.26006	0.28321	0.08109	0.04425		698.5	0.61936	0.34166	0.42024	0.26403
	698	0.14638	0.20911	-0.000281457	0.0027		698	0.10824	0.15828	0.00873	0.01094		698	0.18452	0.22089	0.03473	0.00713		698	0.26005	0.28329	0.08055	0.04422		698	0.61917	0.34168	0.41742	0.26394
	697.5	0.14625	0.20893	-0.000270414	0.00268		697.5	0.10805	0.15828	0.00879	0.01104		697.5	0.18452	0.22094	0.03467	0.00715		697.5	0.26013	0.28342	0.08	0.04431		697.5	0.61889	0.3418	0.41459	0.26398
	697	0.14622	0.20889	-0.000360313	0.00253		697	0.1078	0.15805	0.00877	0.01102		697	0.18438	0.22084	0.03463	0.00716		697	0.26017	0.28347	0.07946	0.04423		697	0.61856	0.34178	0.41172	0.264
	696.5	0.14625	0.20893	-0.000215257	0.00267		696.5	0.10756	0.158	0.00877	0.01092		696.5	0.18419	0.22075	0.03457	0.00713		696.5	0.26016	0.28339	0.07891	0.04419		696.5	0.61822	0.34178	0.40885	0.26388
	696	0.14608	0.20869	-0.000364552	0.00249		696	0.10733	0.1578	0.00876	0.0109		696	0.18409	0.22077	0.0345	0.00711		696	0.26018	0.28344	0.07836	0.04422		696	0.61792	0.34176	0.40598	0.26383
	695.5	0.14602	0.20859	-0.000238537	0.00251		695.5	0.10711	0.15774	0.00876	0.01094		695.5	0.18392	0.22065	0.03447	0.0071		695.5	0.26008	0.28345	0.07782	0.04415		695.5	0.61764	0.34174	0.40309	0.26372
	695	0.14606	0.20866	-0.000162786	0.00261		695	0.10693	0.15763	0.00877	0.01102		695	0.18383	0.22062	0.03439	0.0071		695	0.26007	0.28349	0.07729	0.04421		695	0.61726	0.34175	0.40023	0.26372
	694.5	0.14586	0.20837	-0.000248685	0.00252		694.5	0.10663	0.15745	0.00873	0.01098		694.5	0.18353	0.22046	0.03436	0.00707		694.5	0.26006	0.28342	0.07675	0.0441		694.5	0.61686	0.34171	0.39735	0.26357
	694	0.14592	0.20845	-0.000286293	0.00258		694	0.10644	0.15733	0.00874	0.01097		694	0.18345	0.22045	0.03429	0.0071		694	0.26009	0.28342	0.07622	0.04415		694	0.61662	0.34154	0.39446	0.2635
	693.5	0.14575	0.20822	-0.000248208	0.00248		693.5	0.10618	0.15727	0.00874	0.01097		693.5	0.18336	0.22031	0.03421	0.00713		693.5	0.26007	0.28347	0.07569	0.0442		693.5	0.61622	0.34156	0.39159	0.26352
	693	0.14569	0.20813	-0.000283726	0.00247		693	0.10602	0.15719	0.00881	0.01105		693	0.18326	0.22031	0.03414	0.00716		693	0.25999	0.28345	0.07516	0.04417		693	0.616	0.34157	0.38872	0.26338
	692.5	0.14566	0.20809	-0.000274055	0.0024		692.5	0.10576	0.15701	0.00875	0.01099		692.5	0.18299	0.22015	0.03412	0.00714		692.5	0.25993	0.28338	0.07463	0.04414		692.5	0.61553	0.34143	0.38588	0.26328
	692	0.14568	0.20812	-0.000243671	0.00254		692	0.10548	0.15688	0.00871	0.01098		692	0.18279	0.22001	0.03407	0.00704		692	0.25986	0.28327	0.07411	0.04407		692	0.6152	0.34134	0.38304	0.26316
	691.5	0.14557	0.20796	-0.000351717	0.00255		691.5	0.10521	0.15672	0.0087	0.01093		691.5	0.18263	0.21989	0.034	0.00704		691.5	0.25969	0.28324	0.0736	0.04408		691.5	0.61483	0.34119	0.38019	0.26302
	691	0.14552	0.20789	-0.00032396	0.00246		691	0.10495	0.15656	0.00871	0.011		691	0.18247	0.21977	0.03393	0.00711		691	0.25964	0.28312	0.07309	0.04404		691	0.6145	0.34114	0.37737	0.26283
	690.5	0.14543	0.20776	-0.000305813	0.00251		690.5	0.10472	0.15643	0.00875	0.011		690.5	0.18221	0.21963	0.03386	0.00711		690.5	0.25957	0.28309	0.07258	0.04405		690.5	0.61411	0.34093	0.37453	0.26274
	690	0.14538	0.20768	-0.000318229	0.00249		690	0.10448	0.15625	0.00874	0.01104		690	0.18201	0.21955	0.03379	0.00708		690	0.25944	0.28293	0.07208	0.04402		690	0.61371	0.34083	0.37172	0.26258
	689.5	0.14534	0.20762	-0.000222778	0.00261		689.5	0.1042	0.15613	0.00875	0.011		689.5	0.18176	0.21934	0.03375	0.00701		689.5	0.25928	0.28277	0.07157	0.04399		689.5	0.61335	0.34069	0.36891	0.26237
	689	0.14528	0.20754	-0.000359955	0.00249		689	0.10398	0.15596	0.00869	0.01091		689	0.18167	0.21924	0.03367	0.00709		689	0.25918	0.28275	0.07107	0.04401		689	0.61296	0.34051	0.36612	0.26219
	688.5	0.14525	0.20751	-0.000349747	0.00242		688.5	0.10374	0.15575	0.00875	0.01093		688.5	0.1814	0.21903	0.03364	0.00706		688.5	0.25906	0.28258	0.07056	0.04398		688.5	0.61248	0.34045	0.36331	0.26203
	688	0.14514	0.20735	-0.000383892	0.00248		688	0.10358	0.15567	0.0088	0.01104		688	0.18136	0.21898	0.03358	0.0071		688	0.25897	0.28252	0.07006	0.044		688	0.61218	0.34023	0.3605	0.26181
	687.5	0.1451	0.20728	-0.000256326	0.00254		687.5	0.10323	0.15553	0.00874	0.01104		687.5	0.18108	0.21876	0.03349	0.00709		687.5	0.25878	0.28233	0.06957	0.04396		687.5	0.61173	0.34	0.35768	0.26165
	687	0.1451	0.20729	-0.000253879	0.00262		687	0.10301	0.15528	0.00871	0.01101		687	0.18072	0.21854	0.03341	0.00708		687	0.25862	0.28212	0.06906	0.04391		687	0.61123	0.33979	0.35486	0.26139
	686.5	0.145	0.20714	-0.000330227	0.00267		686.5	0.10279	0.15515	0.00874	0.01106		686.5	0.18066	0.2184	0.03337	0.00713		686.5	0.25852	0.28195	0.06858	0.04401		686.5	0.61091	0.3396	0.35205	0.26128
	686	0.14492	0.20703	-0.000230598	0.00252		686	0.10258	0.155	0.00864	0.01109		686	0.18044	0.21819	0.03332	0.00712		686	0.25836	0.28186	0.06809	0.04393		686	0.6105	0.33941	0.34925	0.261
	685.5	0.14487	0.20696	-0.000267549	0.00251		685.5	0.10228	0.15476	0.00875	0.01105		685.5	0.18012	0.21795	0.03325	0.00709		685.5	0.25813	0.28167	0.06761	0.04386		685.5	0.60993	0.33913	0.34647	0.26078
	685	0.14481	0.20687	-0.000376908	0.00251		685	0.10197	0.15451	0.00871	0.01098		685	0.17987	0.21773	0.03317	0.00697		685	0.2579	0.28136	0.06713	0.04386		685	0.60945	0.33891	0.3437	0.26051
	684.5	0.14472	0.20674	-0.000359358	0.00248		684.5	0.10179	0.15437	0.00876	0.01115		684.5	0.17971	0.2176	0.03315	0.00714		684.5	0.25777	0.28127	0.06665	0.04383		684.5	0.60914	0.33873	0.34095	0.26039
	684	0.14473	0.20676	-0.000258595	0.00254		684	0.10151	0.15408	0.00865	0.01103		684	0.17946	0.2173	0.03309	0.00706		684	0.25749	0.28101	0.06618	0.04378		684	0.60855	0.33842	0.3382	0.26001
	683.5	0.14464	0.20663	-0.000255908	0.00252		683.5	0.10127	0.15395	0.00868	0.011		683.5	0.17912	0.21705	0.03299	0.0071		683.5	0.25725	0.2808	0.0657	0.04379		683.5	0.60808	0.33809	0.33545	0.25977
	683	0.14452	0.20646	-0.000353807	0.00254		683	0.10098	0.1537	0.00872	0.01103		683	0.17894	0.21686	0.03293	0.00711		683	0.25708	0.28057	0.06523	0.04376		683	0.60758	0.33782	0.3327	0.2595
	682.5	0.14445	0.20636	-0.000390518	0.00258		682.5	0.10073	0.15348	0.00865	0.01102		682.5	0.17866	0.2166	0.03286	0.00703		682.5	0.2568	0.28029	0.06477	0.04376		682.5	0.60706	0.33753	0.32995	0.25924
	682	0.14446	0.20638	-0.000361627	0.00265		682	0.10048	0.15336	0.00866	0.01108		682	0.17842	0.2164	0.0328	0.00706		682	0.25657	0.28007	0.0643	0.04376		682	0.60656	0.33726	0.32721	0.25893
	681.5	0.14436	0.20623	-0.000459167	0.00251		681.5	0.10013	0.15307	0.00855	0.01089		681.5	0.17798	0.21606	0.03274	0.00698		681.5	0.25619	0.27972	0.06385	0.04363		681.5	0.606	0.33686	0.32447	0.25857
	681	0.1442	0.20599	-0.000387653	0.00241		681	0.1	0.15292	0.00871	0.0111		681	0.17789	0.21596	0.03263	0.00709		681	0.25606	0.27956	0.06338	0.04375		681	0.60557	0.33671	0.32172	0.25844
	680.5	0.14417	0.20596	-0.000358702	0.00243		680.5	0.09974	0.15273	0.00866	0.01101		680.5	0.17757	0.21562	0.03261	0.00703		680.5	0.25578	0.27924	0.06292	0.04374		680.5	0.60501	0.33627	0.319	0.25805
	680	0.14417	0.20596	-0.000271787	0.00246		680	0.09953	0.15254	0.0087	0.01104		680	0.17736	0.2154	0.03252	0.00707		680	0.2555	0.27905	0.06246	0.04372		680	0.60454	0.33596	0.31626	0.25778
	679.5	0.14409	0.20584	-0.000217525	0.00243		679.5	0.09923	0.15226	0.0087	0.01108		679.5	0.17704	0.21507	0.03243	0.0071		679.5	0.25525	0.27877	0.062	0.0437		679.5	0.60399	0.33558	0.31354	0.25743
	679	0.14405	0.20578	-0.000179202	0.00258		679	0.09897	0.15198	0.00865	0.01103		679	0.17665	0.21476	0.03236	0.00698		679	0.25497	0.27839	0.06154	0.04357		679	0.60337	0.33519	0.31083	0.25703
	678.5	0.14388	0.20555	-0.000305395	0.00252		678.5	0.09871	0.15174	0.00867	0.01106		678.5	0.1764	0.21451	0.0323	0.00703		678.5	0.25458	0.27802	0.0611	0.04364		678.5	0.60279	0.3348	0.30811	0.25673
	678	0.14383	0.20548	-0.000300918	0.00256		678	0.09842	0.1515	0.00858	0.01108		678	0.17607	0.21413	0.03225	0.00701		678	0.25423	0.27769	0.06066	0.04356		678	0.60225	0.33442	0.30544	0.25637
	677.5	0.14376	0.20537	-0.000286352	0.00251		677.5	0.09823	0.15127	0.00865	0.01102		677.5	0.17582	0.21385	0.03218	0.00707		677.5	0.25397	0.27738	0.06021	0.04359		677.5	0.60171	0.33409	0.30277	0.25603
	677	0.14365	0.20521	-0.000346942	0.00252		677	0.09797	0.15109	0.0087	0.01111		677	0.17568	0.21361	0.0321	0.00709		677	0.25377	0.27709	0.05978	0.0436		677	0.60116	0.33365	0.30012	0.25572
	676.5	0.14362	0.20517	-0.000360134	0.00248		676.5	0.09767	0.1508	0.00865	0.01106		676.5	0.17527	0.21323	0.03201	0.00698		676.5	0.25329	0.27671	0.05935	0.04353		676.5	0.60045	0.33322	0.29751	0.25528
	676	0.14353	0.20505	-0.000405144	0.00251		676	0.09746	0.15064	0.00868	0.01111		676	0.17503	0.21298	0.03195	0.00709		676	0.25303	0.27644	0.05892	0.04354		676	0.59998	0.33286	0.2949	0.25486
	675.5	0.14352	0.20502	-0.000245522	0.00256		675.5	0.09718	0.15033	0.00862	0.01105		675.5	0.17462	0.21266	0.03188	0.00697		675.5	0.2527	0.27602	0.05849	0.04349		675.5	0.5993	0.33236	0.29233	0.2545
	675	0.14339	0.20484	-0.000355896	0.00248		675	0.09697	0.15002	0.00859	0.01102		675	0.17441	0.21228	0.03184	0.00703		675	0.25228	0.27568	0.05806	0.04348		675	0.59875	0.33195	0.28977	0.25413
	674.5	0.14336	0.20481	-0.000279428	0.00259		674.5	0.09659	0.14977	0.00859	0.01109		674.5	0.17406	0.21198	0.03178	0.00701		674.5	0.25187	0.2753	0.05764	0.04348		674.5	0.59804	0.33147	0.28722	0.25378
	674	0.14325	0.20464	-0.000262296	0.00261		674	0.09639	0.14958	0.00861	0.01102		674	0.17364	0.21159	0.0317	0.00693		674	0.25154	0.27489	0.05722	0.04341		674	0.59743	0.33105	0.28471	0.25333
	673.5	0.14313	0.20447	-0.000360552	0.00248		673.5	0.09608	0.14922	0.00854	0.01099		673.5	0.17331	0.21125	0.03161	0.00697		673.5	0.25113	0.27443	0.05681	0.0434		673.5	0.59678	0.33057	0.28222	0.2529
	673	0.14305	0.20436	-0.000387773	0.0025		673	0.09588	0.14902	0.00855	0.01107		673	0.17302	0.2109	0.03153	0.007		673	0.25074	0.27405	0.05641	0.04336		673	0.59609	0.33003	0.27975	0.25252
	672.5	0.14304	0.20434	-0.000408367	0.00247		672.5	0.09563	0.14869	0.00854	0.01107		672.5	0.17265	0.21055	0.0315	0.00695		672.5	0.25034	0.27364	0.05601	0.04337		672.5	0.59541	0.32955	0.2773	0.25211
	672	0.14287	0.20409	-0.000362403	0.00251		672	0.09542	0.14853	0.00858	0.01111		672	0.17238	0.21025	0.03138	0.007		672	0.25004	0.27325	0.05562	0.04339		672	0.59479	0.32911	0.27489	0.25172
	671.5	0.1428	0.204	-0.000430693	0.00248		671.5	0.09516	0.14822	0.0086	0.01117		671.5	0.17218	0.20984	0.03132	0.00709		671.5	0.24966	0.27291	0.05523	0.04344		671.5	0.59424	0.32864	0.27251	0.25131
	671	0.14268	0.20382	-0.000358761	0.00236		671	0.09487	0.14791	0.0086	0.01105		671	0.17168	0.20948	0.03125	0.00693		671	0.24919	0.27242	0.05485	0.04331		671	0.59344	0.32818	0.27017	0.25083
	670.5	0.14259	0.20371	-0.000322706	0.00234		670.5	0.09466	0.14763	0.00856	0.01109		670.5	0.17138	0.20909	0.03117	0.00698		670.5	0.24876	0.27195	0.05447	0.04328		670.5	0.59276	0.32758	0.26785	0.25038
	670	0.14257	0.20368	-0.000340137	0.00254		670	0.09443	0.14735	0.00861	0.01114		670	0.17099	0.20873	0.03109	0.00709		670	0.24841	0.27156	0.05409	0.04331		670	0.59216	0.32715	0.26557	0.24994
	669.5	0.14244	0.20349	-0.0004449	0.00254		669.5	0.09415	0.14713	0.00854	0.01103		669.5	0.17069	0.2083	0.03106	0.00696		669.5	0.24798	0.27107	0.05372	0.04329		669.5	0.59131	0.3265	0.2633	0.2495
	669	0.14244	0.20349	-0.000361328	0.00264		669	0.09388	0.1468	0.00848	0.01106		669	0.17024	0.20792	0.03096	0.00689		669	0.24751	0.27057	0.05334	0.04315		669	0.5906	0.32601	0.26106	0.24894
	668.5	0.14234	0.20334	-0.000330347	0.00257		668.5	0.09371	0.14657	0.00859	0.01116		668.5	0.16998	0.2076	0.03091	0.00699		668.5	0.24707	0.27019	0.05298	0.04331		668.5	0.58998	0.32545	0.25887	0.24856
	668	0.14227	0.20325	-0.000382102	0.00239		668	0.09338	0.1462	0.00857	0.01107		668	0.16951	0.20712	0.03085	0.00689		668	0.2466	0.26961	0.05263	0.04312		668	0.58917	0.32488	0.25671	0.24801
	667.5	0.14209	0.20299	-0.000345032	0.00254		667.5	0.09316	0.14593	0.00854	0.01106		667.5	0.16926	0.20673	0.03078	0.00697		667.5	0.24616	0.26924	0.05227	0.04317		667.5	0.58848	0.32434	0.25457	0.24763
	667	0.14206	0.20295	-0.000238955	0.00254		667	0.09293	0.14573	0.00856	0.01104		667	0.16889	0.20634	0.03073	0.00694		667	0.24574	0.26868	0.05191	0.04315		667	0.58771	0.32381	0.25247	0.24711
	666.5	0.14194	0.20277	-0.000313095	0.0026		666.5	0.09268	0.14536	0.00854	0.01114		666.5	0.16857	0.20601	0.03064	0.007		666.5	0.24535	0.26831	0.05157	0.04316		666.5	0.58702	0.32328	0.2504	0.24671
	666	0.14191	0.20273	-0.000360254	0.00265		666	0.09248	0.14514	0.00858	0.01115		666	0.16826	0.20566	0.03055	0.00696		666	0.24486	0.2678	0.05124	0.04322		666	0.58626	0.3227	0.24836	0.24624
	665.5	0.14186	0.20265	-0.000303246	0.00254		665.5	0.09223	0.14485	0.00859	0.01116		665.5	0.16791	0.20523	0.03048	0.00698		665.5	0.24442	0.26735	0.05092	0.04321		665.5	0.58547	0.32208	0.24636	0.24572
	665	0.14172	0.20246	-0.000282592	0.00261		665	0.09203	0.14464	0.00859	0.01113		665	0.16756	0.20483	0.03042	0.00703		665	0.24396	0.26691	0.05059	0.04318		665	0.58466	0.32155	0.2444	0.24527
	664.5	0.1416	0.20228	-0.00032396	0.00262		664.5	0.09176	0.14426	0.00856	0.01113		664.5	0.16721	0.20442	0.03035	0.00697		664.5	0.24341	0.26628	0.05026	0.04308		664.5	0.5839	0.3209	0.24247	0.24468
	664	0.14153	0.20219	-0.000328974	0.00261		664	0.09157	0.14409	0.00867	0.01115		664	0.16689	0.20405	0.03029	0.00703		664	0.24301	0.26587	0.04994	0.04319		664	0.58323	0.32041	0.24057	0.24419
	663.5	0.14141	0.20202	-0.000256684	0.00268		663.5	0.09129	0.14372	0.00861	0.01116		663.5	0.16651	0.20368	0.03021	0.00699		663.5	0.24252	0.26531	0.04962	0.04313		663.5	0.58231	0.3198	0.2387	0.24376
	663	0.1412	0.20171	-0.000413501	0.00249		663	0.09102	0.14338	0.00856	0.01118		663	0.16617	0.20318	0.03017	0.00699		663	0.24207	0.2648	0.0493	0.04299		663	0.58155	0.31916	0.23685	0.24323
	662.5	0.14125	0.20179	-0.000415351	0.00245		662.5	0.0908	0.14308	0.00853	0.01111		662.5	0.16571	0.20256	0.03008	0.00685		662.5	0.24151	0.2642	0.04898	0.04296		662.5	0.58064	0.31845	0.23502	0.24262
	662	0.14112	0.2016	-0.000348852	0.00255		662	0.09059	0.14279	0.00858	0.01123		662	0.16544	0.20228	0.03002	0.00698		662	0.24111	0.26377	0.04867	0.04303		662	0.57992	0.3179	0.23322	0.24219
	661.5	0.1411	0.20157	-0.000332317	0.00258		661.5	0.09035	0.14244	0.00849	0.01114		661.5	0.16496	0.2018	0.02994	0.00695		661.5	0.2405	0.26313	0.04839	0.04292		661.5	0.57894	0.31729	0.23146	0.24164
	661	0.14092	0.20131	-0.000351777	0.00245		661	0.09012	0.14215	0.0085	0.01116		661	0.16454	0.20129	0.02987	0.00693		661	0.23998	0.26259	0.04812	0.04287		661	0.57817	0.31662	0.22974	0.24107
	660.5	0.14084	0.20121	-0.000312857	0.00253		660.5	0.08988	0.14187	0.00851	0.01107		660.5	0.16423	0.20088	0.02982	0.00692		660.5	0.23947	0.26199	0.04785	0.04287		660.5	0.57738	0.31594	0.22805	0.24055
	660	0.14067	0.20096	-0.000429379	0.00249		660	0.08967	0.14158	0.00851	0.01116		660	0.16388	0.20038	0.02972	0.00687		660	0.23893	0.26147	0.04757	0.04291		660	0.57649	0.3153	0.22638	0.24005
	659.5	0.14064	0.20091	-0.000322467	0.00254		659.5	0.08948	0.14132	0.00851	0.0112		659.5	0.16355	0.20008	0.02966	0.00693		659.5	0.23855	0.26103	0.04731	0.04297		659.5	0.57573	0.31464	0.22474	0.23958
	659	0.14055	0.20078	-0.000287367	0.00265		659	0.08927	0.14097	0.00858	0.01122		659	0.16324	0.19965	0.02959	0.00698		659	0.23802	0.26044	0.04705	0.04295		659	0.57486	0.31402	0.22313	0.23895
	658.5	0.14042	0.20059	-0.000312558	0.00247		658.5	0.08902	0.14071	0.00852	0.01116		658.5	0.16284	0.19911	0.02951	0.00698		658.5	0.23742	0.25983	0.0468	0.04292		658.5	0.57391	0.3134	0.22155	0.23842
	658	0.14032	0.20046	-0.000380311	0.00246		658	0.08882	0.14042	0.00856	0.01125		658	0.16251	0.19875	0.02947	0.007		658	0.23692	0.25932	0.04656	0.04293		658	0.57305	0.31274	0.21999	0.2379
	657.5	0.14019	0.20027	-0.000440662	0.0025		657.5	0.08849	0.14008	0.00845	0.01111		657.5	0.16201	0.19819	0.02939	0.00689		657.5	0.23639	0.25864	0.04631	0.04282		657.5	0.57199	0.31204	0.21847	0.23732
	657	0.14019	0.20027	-0.000284562	0.00258		657	0.08834	0.13977	0.00851	0.01116		657	0.16169	0.19782	0.02932	0.00692		657	0.23586	0.25817	0.04609	0.04284		657	0.57126	0.31141	0.21697	0.23677
	656.5	0.1401	0.20015	-0.000220271	0.00258		656.5	0.08808	0.13945	0.00851	0.01112		656.5	0.16124	0.19729	0.02926	0.00692		656.5	0.23533	0.25758	0.04586	0.04273		656.5	0.57036	0.31071	0.21549	0.23619
	656	0.13995	0.19992	-0.000309693	0.00253		656	0.08789	0.13918	0.00855	0.0112		656	0.16088	0.1969	0.02918	0.00692		656	0.2348	0.257	0.04565	0.04277		656	0.56943	0.31001	0.21405	0.23571
	655.5	0.13985	0.19979	-0.000291128	0.00259		655.5	0.08766	0.1388	0.0085	0.01118		655.5	0.16046	0.19635	0.02916	0.00689		655.5	0.23421	0.25636	0.04545	0.04273		655.5	0.56849	0.30932	0.21262	0.23507
	655	0.13972	0.1996	-0.000282592	0.00247		655	0.0874	0.13845	0.00841	0.01114		655	0.16002	0.19584	0.02906	0.00685		655	0.23365	0.25575	0.04524	0.04266		655	0.56753	0.30858	0.21121	0.23456
	654.5	0.1396	0.19943	-0.000231195	0.00252		654.5	0.08723	0.13821	0.00852	0.01118		654.5	0.15984	0.19555	0.029	0.00696		654.5	0.23317	0.25524	0.04507	0.04275		654.5	0.56674	0.30798	0.20984	0.23396
	654	0.13949	0.19927	-0.000279905	0.0026		654	0.08695	0.13786	0.00841	0.01117		654	0.15939	0.19501	0.02891	0.00688		654	0.23262	0.25461	0.04489	0.04268		654	0.56562	0.30723	0.20848	0.23339
	653.5	0.13938	0.19912	-0.000228867	0.00267		653.5	0.08679	0.13762	0.00851	0.01122		653.5	0.15907	0.19456	0.02886	0.00693		653.5	0.23207	0.2541	0.04473	0.04273		653.5	0.56465	0.30659	0.20717	0.23285
	653	0.13925	0.19893	-0.000323482	0.00254		653	0.08656	0.13731	0.00848	0.01124		653	0.15864	0.1941	0.02882	0.00693		653	0.23151	0.25342	0.04456	0.04272		653	0.56376	0.30589	0.20588	0.23226
	652.5	0.13917	0.19881	-0.000283069	0.00264		652.5	0.08634	0.13696	0.0084	0.0111		652.5	0.15818	0.19349	0.02874	0.00688		652.5	0.23089	0.25276	0.04441	0.0426		652.5	0.56271	0.30505	0.20461	0.23164
	652	0.13903	0.19861	-0.000371058	0.00253		652	0.08613	0.13661	0.00842	0.01115		652	0.1578	0.19312	0.02866	0.00686		652	0.23035	0.25217	0.04427	0.04267		652	0.56178	0.30439	0.20335	0.23115
	651.5	0.13886	0.19837	-0.000337092	0.00244		651.5	0.08597	0.13638	0.00855	0.01123		651.5	0.15746	0.1927	0.0286	0.0069		651.5	0.22988	0.25163	0.04413	0.04266		651.5	0.5608	0.30373	0.20211	0.23066
	651	0.1388	0.19828	-0.000376252	0.0026		651	0.08568	0.13591	0.00837	0.01117		651	0.15696	0.19212	0.02854	0.00679		651	0.2292	0.25095	0.04402	0.04255		651	0.55973	0.30294	0.2009	0.22995
	650.5	0.13863	0.19804	-0.000334227	0.00254		650.5	0.08552	0.13571	0.00842	0.01124		650.5	0.15672	0.19167	0.02848	0.00694		650.5	0.22872	0.25042	0.04391	0.04264		650.5	0.5588	0.30224	0.19972	0.22942
	650	0.13856	0.19794	-0.000375535	0.00247		650	0.08538	0.13543	0.00858	0.01126		650	0.15638	0.19125	0.02839	0.00693		650	0.22823	0.24985	0.04431	0.04267		650	0.55787	0.30161	0.19859	0.2289
	649.5	0.13843	0.19776	-0.000324736	0.00255		649.5	0.08508	0.13505	0.00845	0.01123		649.5	0.15591	0.19071	0.02834	0.00684		649.5	0.22747	0.24911	0.04423	0.04254		649.5	0.55674	0.30084	0.19745	0.22822
	649	0.13834	0.19764	-0.000301395	0.00266		649	0.08488	0.13469	0.00846	0.01117		649	0.15543	0.1902	0.02827	0.00682		649	0.22693	0.24851	0.04417	0.04256		649	0.55575	0.30002	0.19633	0.22757
	648.5	0.13823	0.19747	-0.000312379	0.00259		648.5	0.08467	0.1344	0.00839	0.01121		648.5	0.15514	0.18967	0.0282	0.00685		648.5	0.22643	0.24785	0.04409	0.04256		648.5	0.55465	0.29929	0.19522	0.22703
	648	0.13803	0.19719	-0.000443228	0.0026		648	0.08451	0.13405	0.00843	0.01122		648	0.1547	0.18923	0.02815	0.00688		648	0.22578	0.24721	0.04401	0.04253		648	0.55363	0.29861	0.19409	0.22638
	647.5	0.13809	0.19727	-0.00034139	0.00271		647.5	0.08431	0.13372	0.0084	0.01122		647.5	0.15433	0.18875	0.02806	0.00682		647.5	0.22512	0.24663	0.04396	0.04249		647.5	0.55262	0.29786	0.19297	0.22581
	647	0.13792	0.19703	-0.000316677	0.00266		647	0.08406	0.13339	0.00834	0.01118		647	0.15394	0.18816	0.028	0.00679		647	0.22458	0.24596	0.0439	0.04244		647	0.55147	0.29712	0.19186	0.2252
	646.5	0.13778	0.19683	-0.000363417	0.00264		646.5	0.08383	0.13308	0.00835	0.01119		646.5	0.1535	0.18776	0.02793	0.00681		646.5	0.22403	0.24537	0.04388	0.04241		646.5	0.55048	0.29632	0.19077	0.2246
	646	0.13759	0.19655	-0.000393682	0.00256		646	0.08375	0.13289	0.00845	0.01131		646	0.15325	0.18737	0.02788	0.00687		646	0.22356	0.2448	0.04388	0.04243		646	0.54949	0.29568	0.1897	0.22409
	645.5	0.13755	0.1965	-0.000396607	0.00274		645.5	0.08353	0.13248	0.00848	0.01126		645.5	0.15275	0.18683	0.02778	0.00678		645.5	0.22294	0.24408	0.04386	0.04241		645.5	0.54843	0.29495	0.18862	0.22344
	645	0.13743	0.19633	-0.000356732	0.00265		645	0.08334	0.13221	0.00847	0.01127		645	0.15256	0.18634	0.02773	0.00691		645	0.22242	0.24356	0.04387	0.04249		645	0.54729	0.29422	0.18755	0.22294
	644.5	0.13726	0.19609	-0.00035518	0.00262		644.5	0.08308	0.1318	0.00834	0.01123		644.5	0.15197	0.18577	0.02766	0.00676		644.5	0.22163	0.24281	0.04385	0.04235		644.5	0.54607	0.29331	0.18645	0.22223
	644	0.13716	0.19594	-0.000449317	0.00256		644	0.08284	0.13145	0.00834	0.01116		644	0.15159	0.18526	0.0276	0.0068		644	0.22106	0.2421	0.04384	0.04238		644	0.54491	0.29255	0.1854	0.22162
	643.5	0.13707	0.19581	-0.000370223	0.00273		643.5	0.08269	0.13123	0.00838	0.01126		643.5	0.15116	0.18473	0.02753	0.00682		643.5	0.22045	0.24155	0.04384	0.04235		643.5	0.54377	0.29178	0.18434	0.22097
	643	0.13685	0.1955	-0.000465793	0.00259		643	0.0825	0.13085	0.00837	0.01127		643	0.15075	0.1842	0.0275	0.0068		643	0.21983	0.24081	0.04387	0.04226		643	0.54264	0.29101	0.18328	0.22036
	642.5	0.13675	0.19535	-0.000448959	0.00262		642.5	0.08234	0.13054	0.00848	0.0113		642.5	0.15051	0.18375	0.02741	0.00684		642.5	0.21929	0.24025	0.04392	0.04235		642.5	0.54162	0.29024	0.18221	0.21977
	642	0.13669	0.19527	-0.000412605	0.0026		642	0.08212	0.13023	0.00844	0.01117		642	0.15003	0.18322	0.02737	0.0068		642	0.21863	0.23956	0.04398	0.04228		642	0.54039	0.28942	0.1811	0.21915
	641.5	0.13659	0.19513	-0.000359836	0.00268		641.5	0.08193	0.12991	0.00839	0.01126		641.5	0.14976	0.18277	0.02729	0.0068		641.5	0.21809	0.23888	0.04404	0.04226		641.5	0.53932	0.28871	0.18	0.21855
	641	0.13645	0.19493	-0.000437557	0.00269		641	0.08172	0.12957	0.00841	0.01129		641	0.1493	0.18222	0.02723	0.00684		641	0.21744	0.23826	0.04409	0.0423		641	0.53817	0.28791	0.17887	0.21791
	640.5	0.13627	0.19468	-0.000455406	0.00257		640.5	0.08154	0.12923	0.00834	0.01129		640.5	0.14889	0.1817	0.02719	0.0068		640.5	0.21682	0.23758	0.04416	0.0422		640.5	0.53691	0.28708	0.17773	0.21728
	640	0.13612	0.19446	-0.000429737	0.00266		640	0.08131	0.1289	0.00832	0.01125		640	0.14855	0.1812	0.02711	0.00679		640	0.21622	0.23684	0.04422	0.04225		640	0.5357	0.28623	0.17657	0.21668
	639.5	0.13605	0.19435	-0.000411889	0.00275		639.5	0.08124	0.12867	0.00847	0.01135		639.5	0.14818	0.18084	0.02703	0.00681		639.5	0.2157	0.23632	0.04431	0.04225		639.5	0.53457	0.28563	0.17539	0.21615
	639	0.13587	0.1941	-0.000494506	0.00263		639	0.08096	0.12831	0.00838	0.01127		639	0.1477	0.18023	0.02697	0.00686		639	0.21504	0.23565	0.04443	0.04222		639	0.53332	0.2847	0.17421	0.21547
	638.5	0.13578	0.19397	-0.0004058	0.00272		638.5	0.08074	0.12793	0.00832	0.01123		638.5	0.14731	0.17969	0.02693	0.00674		638.5	0.21438	0.23491	0.04454	0.04216		638.5	0.5321	0.28398	0.173	0.2148
	638	0.13558	0.19369	-0.000481194	0.0026		638	0.08059	0.12765	0.0084	0.01125		638	0.147	0.17925	0.02684	0.00681		638	0.21379	0.23428	0.04467	0.04218		638	0.53095	0.28323	0.17179	0.2143
	637.5	0.13545	0.1935	-0.000287307	0.00267		637.5	0.08044	0.12735	0.00837	0.01128		637.5	0.1465	0.17868	0.02679	0.00673		637.5	0.2132	0.2336	0.0448	0.04216		637.5	0.52982	0.28243	0.1705	0.21362
	637	0.13537	0.19339	-0.00037273	0.00278		637	0.08022	0.12701	0.0084	0.01125		637	0.14615	0.17819	0.02674	0.00679		637	0.21266	0.23293	0.04494	0.04217		637	0.52865	0.28159	0.16921	0.21301
	636.5	0.13522	0.19317	-0.000344136	0.00264		636.5	0.08006	0.12672	0.00838	0.01131		636.5	0.14585	0.17768	0.02665	0.00679		636.5	0.21197	0.23235	0.04509	0.04213		636.5	0.52739	0.28083	0.16789	0.21233
	636	0.13507	0.19295	-0.000417679	0.00268		636	0.07986	0.12639	0.00838	0.01127		636	0.1454	0.17724	0.02661	0.00678		636	0.21138	0.23167	0.04525	0.04214		636	0.52624	0.28009	0.16654	0.21175
	635.5	0.13488	0.19268	-0.000377207	0.00273		635.5	0.07971	0.1261	0.00833	0.01128		635.5	0.14499	0.17668	0.02653	0.00681		635.5	0.21074	0.23103	0.04543	0.04211		635.5	0.52489	0.27924	0.16518	0.21119
	635	0.13473	0.19247	-0.000410516	0.00268		635	0.07949	0.1257	0.00834	0.01124		635	0.14465	0.17615	0.02648	0.00681		635	0.21021	0.23032	0.04562	0.04209		635	0.52366	0.27845	0.16379	0.21053
	634.5	0.13462	0.19231	-0.000377684	0.00266		634.5	0.07942	0.12552	0.00847	0.01139		634.5	0.1443	0.17577	0.02642	0.00685		634.5	0.20963	0.2297	0.0458	0.04208		634.5	0.52244	0.27778	0.16238	0.20999
	634	0.13446	0.19208	-0.000470688	0.00269		634	0.07911	0.12501	0.00828	0.01125		634	0.14376	0.17511	0.02636	0.00674		634	0.2089	0.22886	0.046	0.04196		634	0.5211	0.27682	0.16096	0.2092
	633.5	0.1344	0.19201	-0.000404666	0.0028		633.5	0.07892	0.12475	0.00832	0.01127		633.5	0.14342	0.17465	0.0263	0.00676		633.5	0.20823	0.22827	0.04621	0.04196		633.5	0.51988	0.27595	0.15952	0.20862
	633	0.13423	0.19175	-0.000338525	0.0028		633	0.07874	0.12435	0.0083	0.01128		633	0.14297	0.17412	0.02621	0.00666		633	0.20767	0.22754	0.04643	0.04193		633	0.51854	0.27526	0.15804	0.20798
	632.5	0.13395	0.19136	-0.000476418	0.00263		632.5	0.07861	0.12411	0.00835	0.01132		632.5	0.14267	0.1736	0.02615	0.00681		632.5	0.20704	0.22697	0.04668	0.04197		632.5	0.51718	0.27445	0.15653	0.20735
	632	0.13392	0.19131	-0.000338167	0.00276		632	0.07848	0.12386	0.00842	0.01135		632	0.14232	0.17312	0.02608	0.00681		632	0.20643	0.22633	0.04694	0.042		632	0.516	0.2737	0.15498	0.20677
	631.5	0.13375	0.19108	-0.000401741	0.00273		631.5	0.07815	0.12337	0.00829	0.01124		631.5	0.14183	0.17257	0.02604	0.00667		631.5	0.20581	0.22559	0.04721	0.04193		631.5	0.5147	0.27275	0.15343	0.20607
	631	0.13368	0.19097	-0.00033942	0.0027		631	0.07803	0.12313	0.00831	0.01129		631	0.14144	0.17205	0.02598	0.00671		631	0.20518	0.22486	0.04749	0.04186		631	0.51343	0.27199	0.15186	0.20546
	630.5	0.13345	0.19065	-0.000431827	0.00263		630.5	0.07793	0.12288	0.00835	0.01136		630.5	0.14114	0.17166	0.02594	0.00679		630.5	0.20465	0.22434	0.04776	0.04198		630.5	0.51215	0.27124	0.15028	0.20489
	630	0.1333	0.19043	-0.000446213	0.00262		630	0.07772	0.12247	0.00834	0.01132		630	0.14067	0.17107	0.02589	0.00676		630	0.20399	0.22363	0.04805	0.04196		630	0.51084	0.27042	0.14869	0.20424
	629.5	0.13323	0.19033	-0.000387116	0.00282		629.5	0.07756	0.12229	0.00842	0.01136		629.5	0.14037	0.17062	0.02582	0.0068		629.5	0.20351	0.22297	0.04837	0.04197		629.5	0.50957	0.26967	0.1471	0.20373
	629	0.1331	0.19015	-0.000321154	0.00278		629	0.07741	0.12188	0.00834	0.01134		629	0.13998	0.17009	0.02575	0.00676		629	0.20285	0.2223	0.04871	0.04189		629	0.50818	0.26881	0.1455	0.203
	628.5	0.13292	0.18989	-0.000382818	0.00277		628.5	0.07713	0.12156	0.00826	0.0113		628.5	0.1395	0.16946	0.02567	0.00669		628.5	0.20207	0.22154	0.04908	0.04183		628.5	0.50682	0.26797	0.14389	0.20236
	628	0.13279	0.1897	-0.000405442	0.00282		628	0.07701	0.12119	0.00832	0.01136		628	0.13913	0.16902	0.02563	0.00676		628	0.20152	0.22088	0.04946	0.04191		628	0.5055	0.26725	0.14228	0.20174
	627.5	0.1326	0.18943	-0.000327482	0.00269		627.5	0.07676	0.12085	0.00822	0.01125		627.5	0.13858	0.16839	0.02558	0.00662		627.5	0.20083	0.22014	0.04985	0.04175		627.5	0.50402	0.26632	0.14066	0.20105
	627	0.13243	0.18919	-0.000333332	0.00262		627	0.07667	0.12067	0.00836	0.01134		627	0.13839	0.16803	0.0255	0.00675		627	0.20031	0.21962	0.05025	0.04183		627	0.50285	0.2656	0.13902	0.20055
	626.5	0.13229	0.18898	-0.000385385	0.00276		626.5	0.07649	0.12024	0.0083	0.01133		626.5	0.13794	0.16754	0.02544	0.00667		626.5	0.19959	0.21887	0.05065	0.04181		626.5	0.50148	0.26479	0.13739	0.19981
	626	0.13213	0.18875	-0.00053653	0.00269		626	0.07633	0.11999	0.00828	0.01136		626	0.13757	0.16701	0.02538	0.00671		626	0.19908	0.2183	0.05106	0.04183		626	0.50017	0.26403	0.13578	0.19927
	625.5	0.132	0.18857	-0.000375058	0.0028		625.5	0.07618	0.11968	0.00835	0.01145		625.5	0.1372	0.16658	0.02532	0.00676		625.5	0.19849	0.21763	0.0515	0.04183		625.5	0.49882	0.26324	0.13418	0.1987
	625	0.1319	0.18843	-0.000362283	0.00271		625	0.07603	0.11937	0.00839	0.01143		625	0.13689	0.16607	0.02528	0.00681		625	0.19793	0.21702	0.05197	0.04184		625	0.49746	0.26247	0.13261	0.19813
	624.5	0.13166	0.18809	-0.000393623	0.00269		624.5	0.0758	0.11909	0.00829	0.01137		624.5	0.13644	0.16551	0.02523	0.00673		624.5	0.19726	0.21625	0.05247	0.04173		624.5	0.49615	0.26165	0.13106	0.19741
	624	0.13157	0.18796	-0.00040001	0.00276		624	0.07561	0.1187	0.00826	0.0114		624	0.13595	0.16501	0.02515	0.0067		624	0.19659	0.21555	0.053	0.04164		624	0.4947	0.26077	0.12953	0.19681
	623.5	0.13139	0.1877	-0.000382281	0.00275		623.5	0.07548	0.11846	0.00836	0.01139		623.5	0.1357	0.16457	0.02509	0.00672		623.5	0.19609	0.21491	0.05355	0.04179		623.5	0.49341	0.25998	0.12802	0.19626
	623	0.13118	0.1874	-0.000452481	0.00283		623	0.07527	0.1181	0.00826	0.01138		623	0.1353	0.16402	0.02505	0.00676		623	0.19548	0.21433	0.05411	0.04163		623	0.49203	0.25924	0.12655	0.19558
	622.5	0.13105	0.18721	-0.000441796	0.0028		622.5	0.07512	0.11769	0.00822	0.0113		622.5	0.13473	0.16342	0.025	0.00667		622.5	0.19477	0.21358	0.0547	0.04156		622.5	0.49053	0.25833	0.1251	0.19488
	622	0.1309	0.18701	-0.000412784	0.00275		622	0.07492	0.11739	0.0082	0.01129		622	0.13442	0.16299	0.02492	0.00655		622	0.1941	0.2129	0.0553	0.04162		622	0.48917	0.25758	0.12366	0.1943
	621.5	0.13075	0.18679	-0.000269757	0.00283		621.5	0.07474	0.11711	0.00821	0.01133		621.5	0.13408	0.16253	0.02486	0.00665		621.5	0.19361	0.21237	0.05593	0.04167		621.5	0.48777	0.25685	0.12225	0.19372
	621	0.13054	0.18648	-0.000452958	0.0028		621	0.07453	0.11678	0.00822	0.01134		621	0.13364	0.16201	0.02479	0.00656		621	0.19292	0.21157	0.0566	0.04159		621	0.48639	0.25594	0.12089	0.1931
	620.5	0.13042	0.18632	-0.00035518	0.00272		620.5	0.07446	0.1165	0.00821	0.01139		620.5	0.1333	0.1615	0.02477	0.00661		620.5	0.19241	0.211	0.0573	0.04164		620.5	0.48504	0.25523	0.11955	0.1925
	620	0.13024	0.18605	-0.00038055	0.00277		620	0.07428	0.1162	0.00832	0.01138		620	0.13303	0.16108	0.02469	0.00672		620	0.19185	0.21041	0.05804	0.04164		620	0.48384	0.25445	0.11827	0.19192
	619.5	0.13008	0.18583	-0.000302052	0.00273		619.5	0.07412	0.11591	0.0083	0.01141		619.5	0.13257	0.16046	0.02463	0.00663		619.5	0.19117	0.20972	0.05883	0.04158		619.5	0.48234	0.25362	0.11702	0.19132
	619	0.12997	0.18568	-0.000398756	0.00283		619	0.07393	0.11563	0.00822	0.01138		619	0.13226	0.16007	0.02461	0.00664		619	0.19065	0.20905	0.05963	0.04168		619	0.48097	0.25286	0.11581	0.19074
	618.5	0.12985	0.1855	-0.000314349	0.00289		618.5	0.07381	0.11532	0.00826	0.01138		618.5	0.1319	0.15956	0.02453	0.00665		618.5	0.19003	0.20839	0.06048	0.04158		618.5	0.47953	0.25213	0.11466	0.19007
	618	0.12968	0.18525	-0.000261997	0.00283		618	0.07358	0.11491	0.00818	0.01143		618	0.13141	0.15904	0.02446	0.0066		618	0.18937	0.20767	0.06137	0.04153		618	0.47809	0.25125	0.11358	0.18945
	617.5	0.12947	0.18495	-0.000300918	0.00276		617.5	0.07345	0.11466	0.00826	0.01144		617.5	0.13118	0.15863	0.02439	0.00669		617.5	0.18881	0.20719	0.06229	0.04162		617.5	0.47684	0.25054	0.11254	0.18897
	617	0.12934	0.18477	-0.000354224	0.00279		617	0.07324	0.11437	0.00823	0.01141		617	0.13077	0.15809	0.02437	0.00663		617	0.18827	0.20648	0.06327	0.04153		617	0.47542	0.24971	0.11157	0.18832
	616.5	0.12926	0.18465	-0.000297814	0.00285		616.5	0.07303	0.11398	0.0082	0.01131		616.5	0.13038	0.15762	0.0243	0.00662		616.5	0.1876	0.20582	0.06428	0.04147		616.5	0.4739	0.24892	0.11067	0.18768
	616	0.12897	0.18425	-0.000448959	0.00278		616	0.07294	0.11373	0.00823	0.01136		616	0.13001	0.15715	0.02422	0.00667		616	0.18708	0.2052	0.06533	0.04146		616	0.4726	0.2482	0.10982	0.18712
	615.5	0.12887	0.1841	-0.000397682	0.00275		615.5	0.07278	0.11343	0.00823	0.01138		615.5	0.12955	0.15659	0.02421	0.00664		615.5	0.18647	0.20448	0.06641	0.04148		615.5	0.47117	0.24736	0.10907	0.18654
	615	0.12872	0.18388	-0.000364492	0.00277		615	0.07261	0.1131	0.00824	0.01139		615	0.12924	0.15616	0.02415	0.00662		615	0.18588	0.20386	0.06752	0.04146		615	0.46984	0.24658	0.10837	0.18588
	614.5	0.12856	0.18365	-0.000335958	0.00273		614.5	0.07247	0.11286	0.00821	0.0114		614.5	0.12891	0.15563	0.02407	0.00664		614.5	0.18529	0.20324	0.06867	0.04141		614.5	0.46834	0.24578	0.10777	0.1853
	614	0.1284	0.18343	-0.00033166	0.00278		614	0.07233	0.11251	0.00823	0.01141		614	0.1286	0.15519	0.02401	0.00662		614	0.18475	0.20265	0.06988	0.04144		614	0.46692	0.24506	0.10727	0.18474
	613.5	0.12824	0.18321	-0.00034145	0.00277		613.5	0.07199	0.11211	0.00811	0.01132		613.5	0.12803	0.1546	0.02397	0.00656		613.5	0.18401	0.20191	0.07114	0.0414		613.5	0.46529	0.24417	0.10686	0.18399
	613	0.12808	0.18298	-0.000474687	0.00259		613	0.07194	0.11188	0.00816	0.01146		613	0.12768	0.15419	0.02391	0.00653		613	0.1835	0.20135	0.07244	0.04145		613	0.46396	0.2435	0.10655	0.18348
	612.5	0.12792	0.18274	-0.000412008	0.00277		612.5	0.07181	0.11159	0.00827	0.0115		612.5	0.12745	0.15375	0.02385	0.00668		612.5	0.18296	0.20076	0.07378	0.04144		612.5	0.46263	0.24272	0.10628	0.18294
	612	0.12775	0.1825	-0.000387116	0.00278		612	0.07158	0.11124	0.00817	0.01144		612	0.12702	0.1532	0.02379	0.00656		612	0.18233	0.20004	0.07517	0.04142		612	0.46116	0.24181	0.10614	0.18227
	611.5	0.12761	0.1823	-0.000232866	0.00283		611.5	0.07139	0.11101	0.0082	0.0114		611.5	0.12667	0.15273	0.02371	0.00657		611.5	0.18169	0.19945	0.07659	0.04143		611.5	0.4597	0.24118	0.10609	0.18167
	611	0.12743	0.18204	-0.000334227	0.00284		611	0.07122	0.11072	0.00819	0.01144		611	0.12625	0.15222	0.02368	0.00654		611	0.18123	0.19879	0.07808	0.04139		611	0.45829	0.24029	0.10617	0.18109
	610.5	0.12718	0.18169	-0.000543097	0.00273		610.5	0.07103	0.11037	0.00821	0.01142		610.5	0.12601	0.15174	0.02361	0.00658		610.5	0.18061	0.19818	0.07962	0.04143		610.5	0.4569	0.23957	0.1064	0.18052
	610	0.12707	0.18153	-0.000345629	0.00272		610	0.07083	0.10996	0.00811	0.01133		610	0.12539	0.15122	0.02357	0.00652		610	0.17999	0.19744	0.08122	0.04119		610	0.45525	0.23866	0.10674	0.1799
	609.5	0.12698	0.18139	-0.000354344	0.0029		609.5	0.07075	0.10967	0.0081	0.01141		609.5	0.12517	0.15078	0.0235	0.00658		609.5	0.17943	0.19689	0.08287	0.04134		609.5	0.45394	0.23795	0.10722	0.17934
	609	0.1268	0.18115	-0.000421559	0.00284		609	0.07056	0.10942	0.00819	0.01141		609	0.12485	0.15038	0.02344	0.00657		609	0.17887	0.1963	0.08457	0.04138		609	0.45253	0.23719	0.10782	0.17869
	608.5	0.12663	0.1809	-0.000438453	0.00281		608.5	0.07039	0.10916	0.00811	0.01149		608.5	0.1244	0.14987	0.0234	0.00655		608.5	0.17824	0.1956	0.0863	0.04128		608.5	0.45109	0.23646	0.10855	0.17812
	608	0.12646	0.18066	-0.000393205	0.00283		608	0.07023	0.10891	0.00816	0.01144		608	0.12408	0.14942	0.02334	0.00652		608	0.17771	0.19511	0.0881	0.04128		608	0.44971	0.23577	0.10944	0.17756
	607.5	0.12634	0.18049	-0.00031226	0.00287		607.5	0.07003	0.10847	0.00808	0.0114		607.5	0.12365	0.14885	0.0233	0.00646		607.5	0.17706	0.19439	0.08996	0.04125		607.5	0.44823	0.23496	0.11049	0.17691
	607	0.12614	0.18019	-0.000424126	0.00271		607	0.06986	0.10825	0.00819	0.01147		607	0.12342	0.14852	0.02321	0.00657		607	0.17664	0.19373	0.0919	0.0413		607	0.44693	0.23421	0.11172	0.17646
	606.5	0.12601	0.18001	-0.000390459	0.0028		606.5	0.06972	0.10793	0.00817	0.01143		606.5	0.12294	0.14799	0.02314	0.00652		606.5	0.17597	0.19314	0.0939	0.04129		606.5	0.44532	0.23339	0.11311	0.17585
	606	0.12582	0.17975	-0.000426872	0.0028		606	0.06958	0.10772	0.00823	0.01151		606	0.12278	0.14761	0.02311	0.00658		606	0.17546	0.19265	0.09593	0.04132		606	0.44406	0.23278	0.11465	0.1753
	605.5	0.12567	0.17953	-0.000459823	0.00272		605.5	0.06935	0.10732	0.0081	0.01153		605.5	0.12227	0.147	0.02304	0.0065		605.5	0.17485	0.19189	0.09803	0.04117		605.5	0.44251	0.23192	0.11636	0.17467
	605	0.12549	0.17928	-0.000408964	0.00275		605	0.06914	0.10709	0.00814	0.01145		605	0.12207	0.14658	0.02298	0.00649		605	0.17434	0.19131	0.10018	0.04125		605	0.44108	0.23113	0.11826	0.17412
	604.5	0.12531	0.17901	-0.000428185	0.00278		604.5	0.06901	0.10684	0.00812	0.01151		604.5	0.12151	0.14605	0.02293	0.00657		604.5	0.17374	0.19071	0.10241	0.04125		604.5	0.4396	0.23043	0.12033	0.17356
	604	0.12516	0.1788	-0.000355597	0.00285		604	0.06876	0.10636	0.00801	0.01133		604	0.1211	0.14555	0.02289	0.00648		604	0.17307	0.19	0.10471	0.04124		604	0.43817	0.22964	0.12263	0.17289
	603.5	0.1249	0.17843	-0.000488656	0.00267		603.5	0.06864	0.10614	0.00811	0.01146		603.5	0.12088	0.14519	0.0228	0.00651		603.5	0.17261	0.18941	0.10706	0.04123		603.5	0.43663	0.22884	0.12513	0.17235
	603	0.12491	0.17844	-0.000277219	0.00285		603	0.06847	0.10583	0.00811	0.01139		603	0.12047	0.14466	0.02279	0.00654		603	0.17203	0.18881	0.10949	0.04121		603	0.43518	0.22799	0.12783	0.17174
	602.5	0.12462	0.17803	-0.000406039	0.00276		602.5	0.06833	0.10557	0.00813	0.01142		602.5	0.12014	0.14422	0.02271	0.00654		602.5	0.1714	0.18819	0.112	0.04127		602.5	0.43372	0.22729	0.13073	0.17124
	602	0.12444	0.17777	-0.000307365	0.00278		602	0.06812	0.10528	0.00813	0.01146		602	0.11979	0.14377	0.02264	0.00649		602	0.17089	0.1876	0.11461	0.04119		602	0.43228	0.22655	0.13386	0.17061
	601.5	0.12437	0.17767	-0.000282771	0.00284		601.5	0.06805	0.10492	0.00813	0.01151		601.5	0.11942	0.14324	0.02258	0.00648		601.5	0.17032	0.18703	0.11732	0.04117		601.5	0.43081	0.22585	0.13717	0.17004
	601	0.12417	0.17739	-0.000357926	0.00282		601	0.06772	0.10462	0.00804	0.01146		601	0.1191	0.14275	0.02252	0.00649		601	0.16966	0.18634	0.12014	0.04111		601	0.4292	0.22502	0.14067	0.16942
	600.5	0.1239	0.177	-0.000406815	0.00274		600.5	0.06762	0.10436	0.00814	0.01148		600.5	0.11867	0.14228	0.02247	0.00654		600.5	0.1692	0.18578	0.12308	0.04114		600.5	0.42782	0.22429	0.14439	0.16888
	600	0.12376	0.1768	-0.00034533	0.00289		600	0.06734	0.10405	0.00809	0.01145		600	0.11826	0.14185	0.02243	0.00647		600	0.1686	0.18513	0.12574	0.04112		600	0.42639	0.22344	0.14773	0.16827
	599.5	0.12354	0.17649	-0.000402935	0.00292		599.5	0.06718	0.10365	0.00804	0.01146		599.5	0.11786	0.14126	0.02234	0.0064		599.5	0.16797	0.18446	0.12879	0.0411		599.5	0.42491	0.22274	0.15178	0.16757
	599	0.12335	0.17622	-0.00044884	0.00285		599	0.06701	0.10336	0.00805	0.01147		599	0.11746	0.14087	0.0223	0.00639		599	0.16747	0.18391	0.132	0.04101		599	0.42338	0.22201	0.15605	0.1671
	598.5	0.1232	0.17599	-0.000407591	0.00285		598.5	0.06681	0.10305	0.00797	0.01146		598.5	0.11713	0.14039	0.02224	0.00647		598.5	0.16689	0.18332	0.13534	0.04102		598.5	0.42188	0.22124	0.16048	0.16647
	598	0.12304	0.17577	-0.000362641	0.00283		598	0.06666	0.10274	0.00806	0.01143		598	0.11678	0.13994	0.02219	0.0064		598	0.16629	0.18269	0.13876	0.04108		598	0.42046	0.22045	0.16508	0.16594
	597.5	0.12287	0.17552	-0.000423947	0.00287		597.5	0.06648	0.10244	0.00807	0.01141		597.5	0.11641	0.1395	0.02214	0.0065		597.5	0.16581	0.18206	0.14236	0.04107		597.5	0.41902	0.21964	0.16987	0.16539
	597	0.12267	0.17525	-0.000436543	0.00293		597	0.06629	0.10217	0.00803	0.01144		597	0.11618	0.13901	0.02207	0.00643		597	0.16519	0.18148	0.14612	0.04108		597	0.41756	0.21896	0.17482	0.16476
	596.5	0.12252	0.17503	-0.000406397	0.00285		596.5	0.06615	0.10195	0.00809	0.01145		596.5	0.1158	0.13857	0.02205	0.00646		596.5	0.16469	0.18094	0.14998	0.04108		596.5	0.41612	0.21823	0.17999	0.16427
	596	0.12237	0.17482	-0.000402219	0.00289		596	0.06598	0.10159	0.00805	0.01147		596	0.11548	0.13816	0.02197	0.00645		596	0.1641	0.18032	0.15403	0.04099		596	0.41473	0.21756	0.18523	0.16376
	595.5	0.12214	0.17448	-0.00039804	0.00293		595.5	0.0658	0.10136	0.0081	0.01151		595.5	0.11516	0.13771	0.02194	0.00647		595.5	0.16361	0.17966	0.15817	0.04104		595.5	0.41319	0.21681	0.19057	0.16308
	595	0.1221	0.17442	-0.000282114	0.00298		595	0.06561	0.10111	0.00813	0.01153		595	0.11489	0.13729	0.02188	0.00659		595	0.16315	0.17922	0.16252	0.04107		595	0.41185	0.21607	0.19612	0.16262
	594.5	0.12191	0.17416	-0.000416247	0.00306		594.5	0.06541	0.1007	0.00806	0.01156		594.5	0.11448	0.1368	0.02182	0.00642		594.5	0.16252	0.1786	0.16705	0.04097		594.5	0.41034	0.21535	0.20184	0.162
	594	0.12174	0.17391	-0.000415112	0.00295		594	0.0652	0.1004	0.00807	0.01149		594	0.1141	0.1363	0.02177	0.00646		594	0.162	0.17794	0.17169	0.04102		594	0.40888	0.21461	0.20773	0.16139
	593.5	0.1215	0.17357	-0.000371297	0.00289		593.5	0.06507	0.10015	0.00807	0.01153		593.5	0.11366	0.13576	0.02168	0.00642		593.5	0.16143	0.17733	0.17655	0.04098		593.5	0.40729	0.21382	0.21379	0.16084
	593	0.12132	0.17331	-0.000372192	0.00292		593	0.0648	0.09984	0.008	0.01149		593	0.11322	0.13527	0.02161	0.00637		593	0.16084	0.17671	0.1815	0.041		593	0.40588	0.21304	0.21988	0.16027
	592.5	0.1211	0.17301	-0.000318886	0.00291		592.5	0.06461	0.09954	0.00799	0.01148		592.5	0.11304	0.13489	0.02158	0.0064		592.5	0.16031	0.17616	0.18666	0.04101		592.5	0.40446	0.21226	0.22615	0.15966
	592	0.12095	0.17279	-0.000394996	0.00288		592	0.06452	0.09927	0.00803	0.01149		592	0.11268	0.13452	0.02152	0.00649		592	0.15972	0.17564	0.19202	0.04098		592	0.40298	0.21168	0.23258	0.15916
	591.5	0.12072	0.17246	-0.000459047	0.00296		591.5	0.06427	0.09895	0.00809	0.01151		591.5	0.11233	0.13405	0.0215	0.00644		591.5	0.15921	0.17503	0.19752	0.04097		591.5	0.40162	0.21087	0.23907	0.15861
	591	0.12065	0.17236	-0.000461375	0.0029		591	0.06413	0.09858	0.00805	0.01152		591	0.11198	0.13353	0.02141	0.00637		591	0.1587	0.17444	0.20328	0.04091		591	0.40012	0.21014	0.24586	0.15804
	590.5	0.1205	0.17215	-0.000414874	0.00303		590.5	0.06388	0.0983	0.00794	0.01148		590.5	0.11147	0.13302	0.02137	0.00635		590.5	0.15812	0.17371	0.20913	0.04086		590.5	0.39861	0.2093	0.25269	0.15748
	590	0.12027	0.17181	-0.000540589	0.00295		590	0.0638	0.09813	0.00809	0.01153		590	0.11133	0.13279	0.02126	0.00649		590	0.15768	0.17333	0.21528	0.04102		590	0.3973	0.20875	0.25977	0.15706
	589.5	0.12007	0.17153	-0.00052286	0.00288		589.5	0.06348	0.09767	0.00803	0.01152		589.5	0.11089	0.13218	0.02124	0.00637		589.5	0.15712	0.17269	0.22163	0.0409		589.5	0.39579	0.20792	0.26713	0.15634
	589	0.11991	0.1713	-0.000425201	0.00297		589	0.06348	0.09756	0.00813	0.0117		589	0.11074	0.1319	0.02116	0.00659		589	0.15675	0.17219	0.22814	0.04097		589	0.39445	0.20731	0.27464	0.15594
	588.5	0.1197	0.171	-0.000429976	0.0029		588.5	0.06308	0.0971	0.00785	0.01134		588.5	0.11	0.1313	0.02112	0.00629		588.5	0.15587	0.17139	0.23503	0.04071		588.5	0.39278	0.20635	0.28247	0.15514
	588	0.11951	0.17073	-0.000468658	0.00301		588	0.06299	0.09692	0.00802	0.01156		588	0.1099	0.13094	0.02109	0.0064		588	0.15547	0.171	0.2421	0.04095		588	0.39145	0.20581	0.29054	0.15472
	587.5	0.1193	0.17044	-0.000545604	0.00284		587.5	0.06272	0.09653	0.00794	0.01152		587.5	0.10947	0.13046	0.02102	0.00639		587.5	0.15496	0.17039	0.2495	0.04084		587.5	0.39002	0.20505	0.29897	0.15421
	587	0.11916	0.17023	-0.000396548	0.00292		587	0.06262	0.09637	0.00796	0.01158		587	0.10924	0.13007	0.02096	0.00647		587	0.15443	0.16986	0.2571	0.04089		587	0.38864	0.20436	0.30762	0.15369
	586.5	0.11898	0.16997	-0.000420843	0.00295		586.5	0.06238	0.09601	0.00798	0.01155		586.5	0.10881	0.12955	0.02088	0.00634		586.5	0.15392	0.1692	0.26489	0.04082		586.5	0.38712	0.20364	0.31662	0.15312
	586	0.11877	0.16967	-0.000443527	0.00289		586	0.06225	0.09577	0.00816	0.01163		586	0.10853	0.1292	0.02082	0.00644		586	0.1534	0.16877	0.27305	0.04086		586	0.38581	0.20297	0.32588	0.15258
	585.5	0.11861	0.16944	-0.000415351	0.00287		585.5	0.06197	0.09539	0.00795	0.01144		585.5	0.10812	0.12866	0.02077	0.00633		585.5	0.15288	0.16805	0.28136	0.04086		585.5	0.38423	0.20221	0.33547	0.15206
	585	0.11846	0.16922	-0.000433797	0.00285		585	0.06174	0.09509	0.0079	0.01149		585	0.10778	0.12811	0.02069	0.0063		585	0.15228	0.16753	0.29007	0.0408		585	0.38275	0.20139	0.34773	0.15149
	584.5	0.11823	0.16889	-0.000521786	0.00288		584.5	0.06166	0.09482	0.00793	0.01153		584.5	0.10747	0.1278	0.02063	0.00638		584.5	0.15175	0.16703	0.29869	0.04083		584.5	0.38138	0.20079	0.35801	0.15089
	584	0.11815	0.16878	-0.000546977	0.00297		584	0.06142	0.09453	0.00792	0.0115		584	0.10714	0.12739	0.02059	0.00635		584	0.15132	0.16645	0.30903	0.0408		584	0.37996	0.20013	0.36902	0.15041
	583.5	0.11791	0.16844	-0.000592643	0.00298		583.5	0.06119	0.09428	0.00797	0.01154		583.5	0.1068	0.12697	0.02054	0.00635		583.5	0.15078	0.16593	0.3186	0.04075		583.5	0.3786	0.19938	0.38053	0.14986
	583	0.11774	0.16819	-0.000513488	0.003		583	0.06112	0.0941	0.00801	0.01158		583	0.10642	0.12653	0.02049	0.00636		583	0.15028	0.16537	0.32836	0.04079		583	0.37716	0.19881	0.39267	0.14935
	582.5	0.11751	0.16787	-0.000598194	0.00297		582.5	0.06093	0.09375	0.00797	0.01159		582.5	0.10625	0.12618	0.02041	0.00637		582.5	0.14988	0.16486	0.33851	0.04081		582.5	0.37587	0.1981	0.4052	0.1489
	582	0.11734	0.16763	-0.000563034	0.00293		582	0.06059	0.09335	0.00797	0.01151		582	0.10572	0.12569	0.02036	0.00633		582	0.14925	0.16418	0.34892	0.04074		582	0.37439	0.19734	0.41833	0.14829
	581.5	0.11723	0.16748	-0.000495759	0.00291		581.5	0.06045	0.09313	0.00796	0.01162		581.5	0.1055	0.1253	0.02031	0.00644		581.5	0.14889	0.16372	0.35962	0.04079		581.5	0.37303	0.19673	0.4322	0.14784
	581	0.11707	0.16724	-0.00051898	0.00292		581	0.06023	0.09282	0.00791	0.01154		581	0.10517	0.12481	0.02024	0.00624		581	0.14824	0.16317	0.37072	0.04071		581	0.3716	0.19592	0.44683	0.14722
	580.5	0.1169	0.167	-0.000535694	0.00292		580.5	0.06012	0.09251	0.0079	0.01155		580.5	0.10477	0.12439	0.02017	0.00629		580.5	0.14774	0.16259	0.38228	0.04075		580.5	0.3702	0.19527	0.46234	0.14672
	580	0.11665	0.16665	-0.00057563	0.00299		580	0.0599	0.09237	0.0079	0.01156		580	0.10441	0.12395	0.02016	0.00624		580	0.14729	0.16209	0.39419	0.04072		580	0.36878	0.19453	0.47868	0.14621
	579.5	0.11659	0.16656	-0.000514025	0.00307		579.5	0.05963	0.09202	0.00789	0.01147		579.5	0.10411	0.12347	0.0201	0.00634		579.5	0.14674	0.16152	0.40655	0.04073		579.5	0.36747	0.1939	0.49577	0.14567
	579	0.11633	0.16619	-0.000689108	0.00291		579	0.05944	0.0917	0.00778	0.01157		579	0.10375	0.12316	0.02004	0.00621		579	0.14629	0.161	0.41917	0.04075		579	0.36606	0.19327	0.51376	0.14516
	578.5	0.11621	0.16601	-0.000531038	0.00295		578.5	0.05923	0.09138	0.00786	0.01148		578.5	0.10342	0.12268	0.01997	0.0063		578.5	0.14569	0.16042	0.43229	0.04068		578.5	0.36468	0.19253	0.53274	0.14459
	578	0.11597	0.16567	-0.000656097	0.00301		578	0.05918	0.09117	0.00787	0.01155		578	0.10315	0.12231	0.01991	0.00636		578	0.14534	0.16003	0.44574	0.04073		578	0.36339	0.19189	0.55261	0.14421
	577.5	0.11586	0.16552	-0.000535277	0.00302		577.5	0.059	0.0909	0.00799	0.01162		577.5	0.10302	0.12193	0.01986	0.00631		577.5	0.14487	0.15952	0.45974	0.04079		577.5	0.36203	0.19125	0.5734	0.14368
	577	0.11567	0.16525	-0.000415471	0.00303		577	0.05877	0.09067	0.00785	0.01157		577	0.10257	0.12149	0.0198	0.00633		577	0.14432	0.159	0.47415	0.04072		577	0.36061	0.1906	0.5949	0.14316
	576.5	0.11547	0.16496	-0.000425857	0.00306		576.5	0.05862	0.0904	0.00795	0.01159		576.5	0.10232	0.12104	0.01977	0.00635		576.5	0.14391	0.15847	0.48881	0.04076		576.5	0.35922	0.18995	0.61683	0.14272
	576	0.11537	0.16481	-0.000415172	0.00307		576	0.05844	0.09013	0.00796	0.01161		576	0.10203	0.12069	0.01971	0.00639		576	0.14349	0.15786	0.50391	0.04073		576	0.3579	0.18931	0.63943	0.14215
	575.5	0.11518	0.16454	-0.000455466	0.00303		575.5	0.05814	0.08987	0.00793	0.01165		575.5	0.10167	0.1203	0.01966	0.00631		575.5	0.14299	0.15736	0.51915	0.04069		575.5	0.35652	0.1886	0.66218	0.14166
	575	0.11495	0.16422	-0.000538739	0.00295		575	0.05795	0.0895	0.00778	0.01151		575	0.1012	0.11977	0.01961	0.00629		575	0.14234	0.15684	0.53479	0.04061		575	0.35511	0.18785	0.6857	0.14114
	574.5	0.11474	0.16392	-0.000699913	0.00297		574.5	0.05779	0.08924	0.00784	0.0116		574.5	0.10095	0.11945	0.01956	0.00632		574.5	0.1419	0.15629	0.55074	0.04069		574.5	0.35376	0.18724	0.70933	0.14052
	574	0.11463	0.16375	-0.000642666	0.00306		574	0.05758	0.08891	0.00781	0.01155		574	0.1006	0.11899	0.01948	0.0063		574	0.14142	0.15581	0.56702	0.04065		574	0.35242	0.18664	0.73285	0.14012
	573.5	0.11441	0.16344	-0.00059712	0.00298		573.5	0.05737	0.08868	0.00779	0.01161		573.5	0.10028	0.11869	0.01942	0.00622		573.5	0.14098	0.15532	0.58389	0.04066		573.5	0.35115	0.18607	0.75712	0.13962
	573	0.11419	0.16313	-0.000669051	0.00296		573	0.05713	0.08837	0.00776	0.01156		573	0.09989	0.11818	0.01935	0.0062		573	0.14052	0.15471	0.60129	0.0406		573	0.34965	0.18527	0.78022	0.13904
	572.5	0.11407	0.16296	-0.00054829	0.00295		572.5	0.05693	0.08814	0.00777	0.01154		572.5	0.09966	0.11777	0.01931	0.00619		572.5	0.13994	0.15428	0.61895	0.04056		572.5	0.34831	0.18453	0.80351	0.13855
	572	0.11391	0.16272	-0.000497789	0.00296		572	0.05673	0.08778	0.00777	0.01145		572	0.0992	0.11732	0.01926	0.00616		572	0.13949	0.15367	0.63635	0.0406		572	0.34699	0.18388	0.82661	0.138
	571.5	0.11364	0.16234	-0.00044878	0.00293		571.5	0.05651	0.08742	0.00772	0.0115		571.5	0.09897	0.11692	0.01922	0.00614		571.5	0.13903	0.15312	0.65382	0.04054		571.5	0.34565	0.18326	0.84861	0.13751
	571	0.11354	0.1622	-0.00051707	0.00297		571	0.05636	0.08725	0.00776	0.01152		571	0.09873	0.1166	0.01918	0.0062		571	0.13861	0.15271	0.67161	0.04061		571	0.34436	0.18269	0.86975	0.1371
	570.5	0.11336	0.16194	-0.00052686	0.00299		570.5	0.05621	0.08698	0.0077	0.01153		570.5	0.09843	0.11609	0.01913	0.00615		570.5	0.13816	0.15224	0.68962	0.04056		570.5	0.34295	0.182	0.89135	0.13662
	570	0.1132	0.16172	-0.000525427	0.00307		570	0.05606	0.08683	0.0078	0.01166		570	0.09819	0.11588	0.01903	0.00635		570	0.13773	0.15176	0.7065	0.04062		570	0.34179	0.18147	0.90976	0.13622
	569.5	0.11305	0.1615	-0.000563691	0.00301		569.5	0.05586	0.08651	0.00774	0.01153		569.5	0.09778	0.11542	0.019	0.00616		569.5	0.1372	0.15116	0.72447	0.04063		569.5	0.34042	0.1808	0.92804	0.13565
	569	0.1129	0.16128	-0.000512533	0.00307		569	0.05563	0.08622	0.00779	0.01154		569	0.09746	0.11504	0.01892	0.00616		569	0.13686	0.15073	0.74167	0.04053		569	0.33908	0.18012	0.94445	0.1351
	568.5	0.11263	0.16091	-0.000589121	0.00311		568.5	0.05537	0.08598	0.00777	0.01158		568.5	0.09713	0.11459	0.01887	0.00627		568.5	0.13637	0.15024	0.75902	0.0406		568.5	0.33777	0.17962	0.96193	0.13469
	568	0.11253	0.16075	-0.000494267	0.00302		568	0.05519	0.08568	0.00779	0.01154		568	0.09686	0.11424	0.01883	0.00617		568	0.13583	0.14979	0.77686	0.04044		568	0.33654	0.17905	0.97794	0.13418
	567.5	0.11231	0.16044	-0.000510086	0.00302		567.5	0.05501	0.08544	0.00767	0.01155		567.5	0.09653	0.11382	0.01879	0.00612		567.5	0.13534	0.14922	0.79448	0.04051		567.5	0.33515	0.1783	0.99471	0.13367
	567	0.11211	0.16016	-0.000588285	0.00294		567	0.05484	0.08521	0.0078	0.01156		567	0.09621	0.11352	0.01873	0.00621		567	0.13494	0.1488	0.81261	0.04055		567	0.33392	0.17783	1.01127	0.13322
	566.5	0.11199	0.15999	-0.000584166	0.00299		566.5	0.05468	0.08492	0.00781	0.01162		566.5	0.09607	0.11305	0.01866	0.00613		566.5	0.13439	0.14837	0.82972	0.04054		566.5	0.33259	0.17714	1.02688	0.1327
	566	0.11179	0.1597	-0.000611566	0.003		566	0.05452	0.08475	0.00784	0.01171		566	0.09573	0.11279	0.01862	0.00626		566	0.13403	0.14783	0.84602	0.04062		566	0.33135	0.17666	1.04096	0.13239
	565.5	0.11164	0.15949	-0.000513429	0.00298		565.5	0.05429	0.0844	0.00781	0.01162		565.5	0.09534	0.11232	0.01856	0.00618		565.5	0.13369	0.14735	0.86226	0.04056		565.5	0.33001	0.17596	1.05259	0.13187
	565	0.11135	0.15907	-0.000547036	0.00296		565	0.0541	0.08413	0.00772	0.01156		565	0.09499	0.1119	0.0185	0.00614		565	0.13329	0.14685	0.8786	0.04056		565	0.32871	0.1752	1.06283	0.1314
	564.5	0.11121	0.15887	-0.000549543	0.00294		564.5	0.0539	0.08401	0.00779	0.01167		564.5	0.09488	0.11165	0.01845	0.00632		564.5	0.13289	0.14649	0.89475	0.04055		564.5	0.32755	0.17478	1.07277	0.131
	564	0.11113	0.15875	-0.000523756	0.00306		564	0.0537	0.08367	0.0078	0.01158		564	0.09449	0.11127	0.01836	0.00616		564	0.13236	0.14601	0.91131	0.04057		564	0.32619	0.17408	1.08302	0.13046
	563.5	0.11087	0.15838	-0.000568526	0.00303		563.5	0.0536	0.08344	0.00784	0.01158		563.5	0.09424	0.11081	0.01836	0.00617		563.5	0.13194	0.14547	0.92639	0.04054		563.5	0.32486	0.17343	1.09043	0.13
	563	0.11078	0.15826	-0.000483522	0.00297		563	0.05331	0.08313	0.00772	0.01161		563	0.09388	0.11049	0.01828	0.00621		563	0.13143	0.14497	0.94108	0.04055		563	0.32356	0.17278	1.09796	0.12952
	562.5	0.11056	0.15795	-0.000416068	0.00296		562.5	0.05312	0.08287	0.00772	0.01155		562.5	0.09357	0.11006	0.01823	0.00607		562.5	0.13099	0.14451	0.95506	0.04048		562.5	0.32229	0.17219	1.1054	0.12901
	562	0.11041	0.15773	-0.000545723	0.00296		562	0.05297	0.08262	0.00774	0.01162		562	0.09327	0.10967	0.0182	0.00615		562	0.13055	0.14401	0.96845	0.04046		562	0.321	0.17163	1.10958	0.12853
	561.5	0.11016	0.15737	-0.000606312	0.00291		561.5	0.05281	0.08244	0.0078	0.01172		561.5	0.0932	0.10946	0.01814	0.00625		561.5	0.13014	0.14366	0.9813	0.04052		561.5	0.31979	0.17112	1.11746	0.12818
	561	0.11	0.15714	-0.000589956	0.00291		561	0.0526	0.08216	0.00779	0.01162		561	0.09275	0.10898	0.01807	0.00624		561	0.12973	0.1431	0.99189	0.04045		561	0.31855	0.17046	1.1204	0.12767
	560.5	0.1099	0.15701	-0.00055605	0.00296		560.5	0.05237	0.08186	0.00776	0.01162		560.5	0.09239	0.10856	0.01803	0.00614		560.5	0.12928	0.14258	1.00392	0.04044		560.5	0.31719	0.16989	1.12336	0.12724
	560	0.10973	0.15676	-0.000572168	0.00289		560	0.05221	0.08164	0.00777	0.01167		560	0.09214	0.10829	0.01793	0.0062		560	0.12892	0.14232	1.01324	0.04056		560	0.31599	0.16926	1.12867	0.12686
	559.5	0.10963	0.15662	-0.000599388	0.00306		559.5	0.05213	0.0815	0.00782	0.01167		559.5	0.09196	0.10798	0.01794	0.00623		559.5	0.12858	0.14184	1.02388	0.04059		559.5	0.31483	0.16878	1.13115	0.12639
	559	0.10944	0.15635	-0.000466748	0.00311		559	0.05187	0.08118	0.00778	0.0117		559	0.09164	0.10758	0.01788	0.00619		559	0.12806	0.14136	1.03461	0.04055		559	0.31348	0.16819	1.1369	0.12587
	558.5	0.10927	0.1561	-0.000397801	0.00316		558.5	0.05155	0.08089	0.00764	0.01161		558.5	0.09126	0.10711	0.01781	0.00608		558.5	0.12754	0.14073	1.04138	0.04048		558.5	0.31211	0.16749	1.14365	0.12539
	558	0.10911	0.15587	-0.000445318	0.00311		558	0.05148	0.08059	0.00769	0.01163		558	0.09092	0.10679	0.01774	0.00617		558	0.12705	0.1404	1.04954	0.04039		558	0.31087	0.16696	1.14848	0.12492
	557.5	0.10893	0.15561	-0.000365626	0.00304		557.5	0.05127	0.08047	0.00772	0.01162		557.5	0.09073	0.10644	0.01773	0.00613		557.5	0.12664	0.13992	1.05559	0.04046		557.5	0.30975	0.1664	1.15555	0.12453
	557	0.10879	0.15541	-0.000281995	0.0031		557	0.05106	0.08012	0.00776	0.01167		557	0.09037	0.10597	0.01764	0.00616		557	0.12621	0.13944	1.06039	0.04047		557	0.30854	0.16575	1.16274	0.124
	556.5	0.10855	0.15507	-0.000511936	0.00291		556.5	0.05088	0.07985	0.0077	0.0116		556.5	0.09011	0.1056	0.01758	0.00611		556.5	0.12577	0.13895	1.06547	0.04037		556.5	0.30726	0.16516	1.16835	0.12364
	556	0.10837	0.15481	-0.000486626	0.00299		556	0.05063	0.07953	0.00763	0.0116		556	0.08969	0.10527	0.01758	0.00601		556	0.12533	0.13847	1.0693	0.04029		556	0.30594	0.16459	1.17644	0.12304
	555.5	0.10822	0.15461	-0.000365925	0.00302		555.5	0.05052	0.07939	0.00771	0.01163		555.5	0.08953	0.10493	0.01746	0.00618		555.5	0.12498	0.13809	1.07343	0.04042		555.5	0.3048	0.16404	1.18473	0.12265
	555	0.10801	0.1543	-0.000366999	0.00308		555	0.05038	0.07925	0.00776	0.01175		555	0.08934	0.10463	0.01737	0.00621		555	0.12477	0.13775	1.07485	0.04051		555	0.30366	0.16357	1.1934	0.12234
	554.5	0.10785	0.15408	-0.000512175	0.00309		554.5	0.05013	0.07886	0.00765	0.01158		554.5	0.08898	0.10426	0.01732	0.00605		554.5	0.12411	0.13716	1.07919	0.04041		554.5	0.30232	0.16289	1.20459	0.12179
	554	0.10766	0.15379	-0.000531695	0.00306		554	0.05002	0.07863	0.00773	0.01173		554	0.08871	0.10394	0.01728	0.00607		554	0.12389	0.1368	1.08074	0.04044		554	0.30125	0.16238	1.21752	0.1214
	553.5	0.10752	0.1536	-0.000569123	0.00298		553.5	0.04971	0.07837	0.0076	0.01154		553.5	0.08841	0.10349	0.01727	0.00604		553.5	0.12334	0.13632	1.08143	0.04038		553.5	0.29993	0.16179	1.22507	0.12091
	553	0.10737	0.15338	-0.000545186	0.00311		553	0.04963	0.07824	0.00771	0.01169		553	0.08822	0.10323	0.01726	0.00617		553	0.12298	0.13597	1.08313	0.04039		553	0.29886	0.16129	1.2357	0.1206
	552.5	0.10723	0.15318	-0.000546857	0.0031		552.5	0.04952	0.07814	0.00776	0.01173		552.5	0.08803	0.10288	0.01719	0.00615		552.5	0.12273	0.13554	1.08212	0.04051		552.5	0.29775	0.16078	1.24288	0.12029
	552	0.10711	0.15302	-0.000402577	0.00315		552	0.04931	0.07775	0.00766	0.01179		552	0.08757	0.10255	0.01713	0.00613		552	0.12222	0.1352	1.08234	0.04043		552	0.29651	0.16024	1.25315	0.11969
	551.5	0.10693	0.15276	-0.000493431	0.00309		551.5	0.04909	0.07742	0.00769	0.01172		551.5	0.08739	0.10228	0.01704	0.00611		551.5	0.12186	0.13465	1.08368	0.04042		551.5	0.29532	0.15963	1.26922	0.11927
	551	0.10678	0.15255	-0.000467703	0.00306		551	0.04882	0.07717	0.00767	0.01168		551	0.08709	0.10185	0.017	0.00605		551	0.12147	0.13425	1.08389	0.04041		551	0.29413	0.15913	1.28019	0.1188
	550.5	0.10652	0.15217	-0.000536291	0.00297		550.5	0.04869	0.07708	0.00765	0.01171		550.5	0.08685	0.10148	0.01693	0.00608		550.5	0.12101	0.13377	1.08383	0.04037		550.5	0.29301	0.1586	1.29689	0.1184
	550	0.10643	0.15205	-0.000430931	0.00305		550	0.04855	0.07685	0.00768	0.0118		550	0.08663	0.10122	0.01694	0.00614		550	0.12071	0.13342	1.08425	0.04038		550	0.29179	0.1581	1.30904	0.11805
	549.5	0.1062	0.15172	-0.000532948	0.00297		549.5	0.04839	0.07662	0.00773	0.01167		549.5	0.08639	0.10086	0.01686	0.00612		549.5	0.12026	0.13295		0.04039		549.5	0.29076	0.15759		0.11768
	549	0.10615	0.15165	-0.000468956	0.00307		549	0.04818	0.07638	0.00762	0.01169		549	0.08606	0.10048	0.01682	0.00605		549	0.11982	0.13247		0.04036		549	0.28963	0.15705		0.11721
	548.5	0.10595	0.15136	-0.000404188	0.00304		548.5	0.04801	0.07612	0.00759	0.01171		548.5	0.08577	0.10014	0.01676	0.00609		548.5	0.11946	0.13214		0.04033		548.5	0.28845	0.15644		0.1168
	548	0.10575	0.15107	-0.000598433	0.00297		548	0.04783	0.07581	0.00752	0.01164		548	0.08546	0.0998	0.01672	0.0061		548	0.11912	0.13166		0.04025		548	0.28731	0.15592		0.1164
	547.5	0.10556	0.1508	-0.00056769	0.00307		547.5	0.04762	0.0756	0.00756	0.01173		547.5	0.0852	0.09946	0.01669	0.00601		547.5	0.11875	0.13131		0.04025		547.5	0.28617	0.15541		0.11599
	547	0.10551	0.15072	-0.000458212	0.00311		547	0.0475	0.07545	0.00763	0.01165		547	0.085	0.0992	0.01662	0.00606		547	0.11833	0.13093		0.04039		547	0.28517	0.15479		0.1156
	546.5	0.10532	0.15045	-0.000570974	0.003		546.5	0.04725	0.07513	0.0076	0.01161		546.5	0.0846	0.09884	0.01657	0.006		546.5	0.11786	0.13053		0.04023		546.5	0.28405	0.15431		0.1151
	546	0.1052	0.15029	-0.000488715	0.00303		546	0.04711	0.07495	0.00757	0.01169		546	0.08446	0.09846	0.01654	0.00606		546	0.11761	0.13018		0.04032		546	0.28284	0.15387		0.11482
	545.5	0.105	0.15	-0.000482268	0.00304		545.5	0.04692	0.07472	0.00756	0.01161		545.5	0.0842	0.09816	0.01646	0.00594		545.5	0.11723	0.12971		0.04028		545.5	0.2818	0.15326		0.11433
	545	0.10481	0.14973	-0.000500773	0.00299		545	0.04688	0.0746	0.00768	0.01179		545	0.08409	0.09804	0.01639	0.00607		545	0.11697	0.12938		0.04046		545	0.28085	0.15292		0.11409
	544.5	0.10478	0.14968	-0.000426036	0.00311		544.5	0.04668	0.07435	0.00756	0.01162		544.5	0.08375	0.0976	0.01636	0.0061		544.5	0.11652	0.129		0.04043		544.5	0.27965	0.15236		0.11356
	544	0.10457	0.14938	-0.000523994	0.00304		544	0.04648	0.07414	0.00756	0.01168		544	0.08351	0.09725	0.01634	0.00601		544	0.11609	0.12856		0.04029		544	0.27853	0.15193		0.11328
	543.5	0.10434	0.14906	-0.000393623	0.00306		543.5	0.04623	0.07377	0.00756	0.0116		543.5	0.08311	0.09696	0.01627	0.00596		543.5	0.11583	0.1281		0.04026		543.5	0.27748	0.1513		0.11286
	543	0.10421	0.14887	-0.000357388	0.00315		543	0.0461	0.0737	0.00754	0.01171		543	0.08297	0.09665	0.01623	0.00599		543	0.11542	0.1277		0.04027		543	0.27646	0.15081		0.11245
	542.5	0.104	0.14857	-0.000486924	0.00293		542.5	0.04603	0.07351	0.00761	0.01172		542.5	0.08284	0.09639	0.0162	0.00602		542.5	0.11511	0.12738		0.04037		542.5	0.27545	0.15043		0.11202
	542	0.10395	0.1485	-0.000395592	0.00314		542	0.04572	0.07319	0.00758	0.0117		542	0.08254	0.09605	0.01613	0.00596		542	0.11469	0.1269		0.04023		542	0.27429	0.14984		0.11166
	541.5	0.10377	0.14825	-0.000432304	0.00306		541.5	0.04563	0.07297	0.0076	0.01177		541.5	0.08217	0.0958	0.01607	0.00605		541.5	0.11436	0.12666		0.04034		541.5	0.27339	0.14939		0.11124
	541	0.10363	0.14804	-0.000476	0.00309		541	0.04549	0.07293	0.00757	0.01181		541	0.08207	0.09547	0.01604	0.00599		541	0.114	0.12631		0.04042		541	0.27238	0.14902		0.11093
	540.5	0.10343	0.14776	-0.000516712	0.00295		540.5	0.04536	0.07268	0.00766	0.01185		540.5	0.08182	0.09521	0.01598	0.00602		540.5	0.11372	0.1259		0.04041		540.5	0.27136	0.14852		0.11065
	540	0.10339	0.14769	-0.000457376	0.00314		540	0.04526	0.0725	0.00771	0.01176		540	0.08161	0.09488	0.01598	0.00614		540	0.11334	0.1256		0.04041		540	0.27036	0.14803		0.11034
	539.5	0.10322	0.14745	-0.000496058	0.00307		539.5	0.04503	0.07215	0.00763	0.01175		539.5	0.08134	0.09451	0.01593	0.00593		539.5	0.11299	0.12507		0.04029		539.5	0.26925	0.14748		0.10985
	539	0.10299	0.14713	-0.000510145	0.0031		539	0.04482	0.07201	0.00753	0.01171		539	0.08092	0.0942	0.01586	0.00587		539	0.11276	0.12474		0.0403		539	0.2683	0.147		0.10936
	538.5	0.10286	0.14695	-0.000492536	0.00311		538.5	0.04466	0.07178	0.00758	0.01166		538.5	0.0808	0.09385	0.0158	0.00582		538.5	0.11236	0.12431		0.04027		538.5	0.26732	0.14647		0.10902
	538	0.10276	0.14681	-0.000488656	0.00304		538	0.0445	0.07155	0.00752	0.01159		538	0.08054	0.09358	0.01579	0.00586		538	0.11202	0.12389		0.0403		538	0.26625	0.14601		0.1086
	537.5	0.10265	0.14665	-0.000459823	0.00301		537.5	0.04433	0.07126	0.00744	0.01166		537.5	0.08037	0.09331	0.01574	0.00586		537.5	0.11146	0.12364		0.04023		537.5	0.26532	0.14557		0.10833
	537	0.10248	0.1464	-0.000482268	0.00309		537	0.04414	0.07107	0.00751	0.01174		537	0.08012	0.09303	0.01566	0.00594		537	0.11121	0.12316		0.04028		537	0.26428	0.14513		0.10795
	536.5	0.1024	0.14629	-0.000546917	0.00311		536.5	0.04404	0.07106	0.00751	0.01166		536.5	0.07981	0.09271	0.01559	0.00592		536.5	0.11093	0.12285		0.04024		536.5	0.26347	0.14468		0.10784
	536	0.10223	0.14605	-0.00047218	0.00311		536	0.04395	0.07072	0.00748	0.01173		536	0.07966	0.09249	0.01556	0.00593		536	0.11063	0.12262		0.04029		536	0.26248	0.14431		0.10735
	535.5	0.10206	0.1458	-0.000577838	0.00314		535.5	0.04376	0.07062	0.00753	0.01179		535.5	0.07938	0.09222	0.01553	0.00601		535.5	0.1103	0.12224		0.04031		535.5	0.26152	0.14382		0.10698
	535	0.10195	0.14564	-0.000490566	0.00317		535	0.04359	0.07033	0.00746	0.0117		535	0.0792	0.09194	0.0155	0.00591		535	0.11002	0.12199		0.04028		535	0.26052	0.14335		0.1066
	534.5	0.10184	0.14549	-0.000582733	0.00324		534.5	0.04344	0.07023	0.00753	0.01182		534.5	0.07899	0.09174	0.01547	0.00591		534.5	0.10977	0.12161		0.04028		534.5	0.25976	0.143		0.10634
	534	0.10171	0.14529	-0.000600642	0.00324		534	0.04326	0.0699	0.00748	0.01169		534	0.07879	0.09134	0.01539	0.00589		534	0.10945	0.12122		0.04034		534	0.25872	0.14236		0.10583
	533.5	0.10162	0.14517	-0.000500057	0.00327		533.5	0.04316	0.06983	0.00741	0.0117		533.5	0.07849	0.09102	0.01536	0.00588		533.5	0.10913	0.12074		0.04019		533.5	0.25768	0.14196		0.10551
	533	0.10141	0.14488	-0.000650247	0.0031		533	0.0429	0.06958	0.00752	0.01171		533	0.07825	0.09082	0.01533	0.00576		533	0.10874	0.12049		0.04029		533	0.25685	0.14168		0.10519
	532.5	0.10124	0.14463	-0.000588106	0.00309		532.5	0.04276	0.06936	0.00733	0.01162		532.5	0.078	0.09042	0.0153	0.00581		532.5	0.10829	0.12012		0.04024		532.5	0.25599	0.1411		0.10488
	532	0.10114	0.14449	-0.000564049	0.00318		532	0.0427	0.06926	0.00749	0.01174		532	0.07807	0.09029	0.01523	0.00592		532	0.10797	0.11989		0.04035		532	0.25517	0.14081		0.10466
	531.5	0.10107	0.14439	-0.000475165	0.00321		531.5	0.04248	0.06901	0.00737	0.01171		531.5	0.07768	0.08997	0.0152	0.00583		531.5	0.10773	0.11953		0.04025		531.5	0.25419	0.1404		0.10429
	531	0.10093	0.14418	-0.000552468	0.00325		531	0.04238	0.06885	0.00743	0.01178		531	0.07741	0.08961	0.01515	0.00588		531	0.10744	0.1191		0.04028		531	0.25331	0.13988		0.10387
	530.5	0.10066	0.1438	-0.000620042	0.00313		530.5	0.04233	0.06874	0.00752	0.01181		530.5	0.07741	0.08955	0.01507	0.0059		530.5	0.10732	0.11891		0.04032		530.5	0.25247	0.13964		0.10361
	530	0.1006	0.14371	-0.000537485	0.00328		530	0.04204	0.06836	0.00726	0.01161		530	0.07677	0.0891	0.01502	0.00573		530	0.10683	0.11844		0.04009		530	0.25146	0.13896		0.10312
	529.5	0.1005	0.14357	-0.000469971	0.00325		529.5	0.04202	0.06837	0.00747	0.01184		529.5	0.07687	0.08907	0.01501	0.00591		529.5	0.1068	0.11826		0.04035		529.5	0.25089	0.13876		0.10305
	529	0.10049	0.14356	-0.000590732	0.00331		529	0.04179	0.06818	0.00752	0.01176		529	0.07657	0.0887	0.01499	0.00593		529	0.10636	0.11787		0.04031		529	0.24993	0.13831		0.10267
	528.5	0.10028	0.14326	-0.000535874	0.0033		528.5	0.04168	0.0681	0.00754	0.01183		528.5	0.07645	0.08848	0.01492	0.00584		528.5	0.10607	0.11762		0.04035		528.5	0.24907	0.13804		0.1024
	528	0.10022	0.14317	-0.000397324	0.00339		528	0.0416	0.06785	0.00752	0.0117		528	0.07625	0.08824	0.0149	0.00582		528	0.1056	0.1174		0.04033		528	0.24826	0.13758		0.102
	527.5	0.09996	0.14281	-0.000420843	0.00317		527.5	0.04143	0.0676	0.00736	0.0118		527.5	0.07606	0.08799	0.01485	0.0059		527.5	0.10535	0.11703		0.04027		527.5	0.24753	0.13709		0.1018
	527	0.09979	0.14256	-0.000528531	0.00307		527	0.04127	0.06736	0.00735	0.01171		527	0.07584	0.08766	0.01482	0.00591		527	0.10515	0.11665		0.04037		527	0.24656	0.13677		0.10131
	526.5	0.0998	0.14258	-0.000549245	0.00317		526.5	0.04113	0.06729	0.00745	0.01169		526.5	0.07567	0.08743	0.0148	0.0059		526.5	0.10486	0.11642		0.04037		526.5	0.24585	0.1363		0.10107
	526	0.09964	0.14234	-0.00043314	0.00323		526	0.04108	0.06702	0.00749	0.01179		526	0.07541	0.08721	0.01472	0.00585		526	0.10462	0.11608		0.04038		526	0.24499	0.13605		0.10084
	525.5	0.09954	0.14219	-0.000423052	0.00321		525.5	0.04092	0.06688	0.00751	0.01179		525.5	0.0752	0.08692	0.01466	0.00585		525.5	0.10425	0.1158		0.0403		525.5	0.2442	0.13564		0.10048
	525	0.09934	0.14192	-0.000578197	0.00304		525	0.04073	0.06666	0.00735	0.01185		525	0.07494	0.08669	0.01464	0.00579		525	0.10401	0.11543		0.04027		525	0.24333	0.13521		0.10015
	524.5	0.09914	0.14163	-0.000518323	0.00313		524.5	0.04055	0.06654	0.00742	0.01179		524.5	0.07482	0.08646	0.01458	0.0059		524.5	0.1036	0.11522		0.04033		524.5	0.2425	0.1348		0.09987
	524	0.09918	0.14168	-0.000550499	0.00318		524	0.04048	0.06643	0.00753	0.01183		524	0.0747	0.08634	0.01455	0.00582		524	0.10349	0.115		0.04034		524	0.2418	0.13453		0.09959
	523.5	0.09898	0.1414	-0.000374043	0.00316		523.5	0.04035	0.06629	0.00741	0.01187		523.5	0.07456	0.08608	0.01454	0.00587		523.5	0.10322	0.11465		0.04031		523.5	0.24107	0.13412		0.09938
	523	0.09888	0.14126	-0.000572645	0.00317		523	0.04027	0.06613	0.00737	0.0118		523	0.07441	0.08578	0.01446	0.00584		523	0.103	0.11433		0.04028		523	0.24021	0.13375		0.09899
	522.5	0.09875	0.14107	-0.000553424	0.00321		522.5	0.04013	0.066	0.00747	0.01182		522.5	0.07425	0.08561	0.01444	0.00592		522.5	0.10294	0.11423		0.04043		522.5	0.23944	0.13343		0.09879
	522	0.09868	0.14097	-0.000496177	0.00326		522	0.03991	0.06577	0.00744	0.01167		522	0.07387	0.08528	0.01437	0.00583		522	0.10246	0.11375		0.04022		522	0.23865	0.13305		0.09841
	521.5	0.09854	0.14078	-0.000399353	0.00308		521.5	0.03984	0.06566	0.00746	0.01184		521.5	0.0737	0.08506	0.01438	0.00591		521.5	0.10212	0.11357		0.04035		521.5	0.23795	0.13269		0.09821
	521	0.09846	0.14066	-0.000359657	0.00325		521	0.03963	0.06548	0.00739	0.01186		521	0.07356	0.08486	0.01431	0.00576		521	0.10187	0.11326		0.04034		521	0.2371	0.13232		0.09788
	520.5	0.09826	0.14037	-0.000531755	0.00301		520.5	0.03957	0.0653	0.00742	0.01183		520.5	0.07341	0.08457	0.01429	0.00579		520.5	0.10163	0.113		0.04038		520.5	0.23638	0.13206		0.09765
	520	0.09821	0.1403	-0.000344017	0.00314		520	0.03948	0.06506	0.00735	0.01185		520	0.07314	0.08431	0.01425	0.00575		520	0.10127	0.11273		0.04035		520	0.23568	0.13171		0.09741
	519.5	0.09804	0.14005	-0.000482626	0.00328		519.5	0.03929	0.06487	0.00746	0.01174		519.5	0.07298	0.08416	0.01419	0.00576		519.5	0.1011	0.11241		0.04035		519.5	0.2349	0.13133		0.09706
	519	0.09792	0.13989	-0.000455346	0.00321		519	0.03907	0.06477	0.00729	0.01181		519	0.07266	0.08392	0.01416	0.00571		519	0.10073	0.11212		0.04026		519	0.23414	0.13087		0.09686
	518.5	0.09795	0.13993	-0.000349389	0.00332		518.5	0.0391	0.0647	0.00747	0.01189		518.5	0.07281	0.08383	0.01414	0.00582		518.5	0.10082	0.11202		0.04043		518.5	0.23351	0.13074		0.09659
	518	0.09776	0.13966	-0.000404606	0.00323		518	0.0389	0.06442	0.00732	0.01181		518	0.07239	0.0835	0.01405	0.00577		518	0.1005	0.11168		0.0403		518	0.23279	0.13032		0.09629
	517.5	0.0977	0.13957	-0.000451526	0.00332		517.5	0.03893	0.06441	0.00739	0.01191		517.5	0.07228	0.08341	0.01402	0.00589		517.5	0.10033	0.11145		0.04037		517.5	0.23206	0.13014		0.09617
	517	0.09761	0.13945	-0.000372312	0.00328		517	0.03871	0.0642	0.00732	0.01179		517	0.07212	0.08311	0.01403	0.00571		517	0.09993	0.11113		0.04031		517	0.2313	0.13002		0.09573
	516.5	0.09756	0.13937	-0.000414098	0.00338		516.5	0.03867	0.06413	0.00743	0.01196		516.5	0.07201	0.08294	0.01396	0.00582		516.5	0.09984	0.11103		0.04048		516.5	0.23078	0.12937		0.09555
	516	0.09736	0.13909	-0.000604283	0.00314		516	0.03848	0.06389	0.0073	0.01174		516	0.07185	0.08273	0.01393	0.00569		516	0.09953	0.11067		0.04041		516	0.22994	0.12903		0.09534
	515.5	0.09723	0.1389	-0.000505728	0.00329		515.5	0.03838	0.06377	0.00732	0.01188		515.5	0.07158	0.08249	0.01394	0.00576		515.5	0.09946	0.11047		0.04037		515.5	0.22936	0.12874		0.09513
	515	0.09721	0.13887	-0.000412426	0.00338		515	0.03812	0.06354	0.00716	0.01165		515	0.07123	0.08221	0.01386	0.00568		515	0.09909	0.11008		0.04022		515	0.22852	0.1282		0.09468
	514.5	0.09717	0.13882	-0.000311185	0.0034		514.5	0.03803	0.06335	0.00733	0.0118		514.5	0.07112	0.08212	0.01388	0.00561		514.5	0.09871	0.10989		0.04038		514.5	0.22782	0.12798		0.09449
	514	0.09715	0.13878	-0.000435886	0.00339		514	0.03796	0.0634	0.0074	0.0119		514	0.07131	0.08213	0.01378	0.00581		514	0.09856	0.10985		0.04045		514	0.22737	0.1279		0.0944
	513.5	0.09688	0.13841	-0.000457197	0.00343		513.5	0.03778	0.06319	0.00733	0.0118		513.5	0.07097	0.08178	0.01379	0.00573		513.5	0.0983	0.10946		0.04035		513.5	0.22652	0.1275		0.09412
	513	0.09677	0.13824	-0.000363716	0.00353		513	0.03767	0.0631	0.00742	0.01192		513	0.07081	0.08158	0.01375	0.0057		513	0.09815	0.10933		0.04039		513	0.22599	0.12721		0.09392
	512.5	0.09669	0.13813	-0.000423231	0.00352		512.5	0.03767	0.06293	0.00738	0.01195		512.5	0.07066	0.08148	0.01368	0.00571		512.5	0.09811	0.10923		0.04041		512.5	0.22531	0.12693		0.09375
	512	0.09659	0.13798	-0.000461614	0.00344		512	0.03746	0.06274	0.0073	0.01182		512	0.07046	0.08121	0.0137	0.00574		512	0.09783	0.10889		0.0403		512	0.22464	0.12659		0.09349
	511.5	0.09655	0.13793	-0.000457853	0.00343		511.5	0.03737	0.06262	0.00721	0.01181		511.5	0.07023	0.08097	0.01365	0.00557		511.5	0.09764	0.10864		0.04037		511.5	0.22408	0.12638		0.09324
	511	0.09637	0.13767	-0.000722776	0.00331		511	0.03738	0.06258	0.00747	0.01191		511	0.07035	0.0809	0.01358	0.0058		511	0.09764	0.10857		0.04047		511	0.2235	0.12608		0.09308
	510.5	0.09629	0.13756	-0.00071018	0.00343		510.5	0.03715	0.06246	0.00739	0.01189		510.5	0.07009	0.08066	0.01361	0.00573		510.5	0.09734	0.10825		0.04034		510.5	0.22287	0.12581		0.09293
	510	0.09623	0.13747	-0.000434931	0.00349		510	0.03714	0.06234	0.00732	0.01189		510	0.0698	0.0806	0.01353	0.00569		510	0.09699	0.10812		0.04036		510	0.22229	0.12561		0.09273
	509.5	0.09615	0.13736	-0.000477612	0.00362		509.5	0.03698	0.06212	0.00718	0.01184		509.5	0.06967	0.08038	0.0135	0.0056		509.5	0.09667	0.10791		0.04035		509.5	0.22153	0.12527		0.09241
	509	0.09608	0.13726	-0.000443109	0.00346		509	0.03694	0.0622	0.00738	0.01197		509	0.06978	0.08034	0.01346	0.0057		509	0.09677	0.10771		0.04049		509	0.22111	0.125		0.0923
	508.5	0.09591	0.13701	-0.000488238	0.00328		508.5	0.03684	0.06205	0.00753	0.01197		508.5	0.06965	0.08013	0.01345	0.00572		508.5	0.0966	0.10766		0.04056		508.5	0.22053	0.12507		0.0922
	508	0.09591	0.13701	-0.000504057	0.00338		508	0.03672	0.06177	0.00734	0.01193		508	0.06948	0.07997	0.01341	0.00568		508	0.09633	0.10737		0.04054		508	0.21987	0.12462		0.09192
	507.5	0.0958	0.13686	-0.000399234	0.00336		507.5	0.03661	0.06177	0.00734	0.01198		507.5	0.06936	0.07984	0.01338	0.0058		507.5	0.09621	0.10723		0.04043		507.5	0.21933	0.12443		0.09181
	507	0.09577	0.13682	-0.000429678	0.00343		507	0.03647	0.06175	0.00737	0.01198		507	0.06924	0.0797	0.01343	0.00577		507	0.09607	0.10711		0.04053		507	0.21875	0.1242		0.09157
	506.5	0.09572	0.13675	-0.000437438	0.00352		506.5	0.03639	0.0616	0.00738	0.01194		506.5	0.06912	0.07956	0.01332	0.00575		506.5	0.09596	0.10696		0.0405		506.5	0.21822	0.12387		0.09147
	506	0.09556	0.13651	-0.000404547	0.00357		506	0.03633	0.0614	0.00748	0.01197		506	0.06881	0.07953	0.01326	0.00576		506	0.09589	0.10685		0.0406		506	0.21762	0.12374		0.09114
	505.5	0.09545	0.13636	-0.000476657	0.00343		505.5	0.03614	0.06119	0.00737	0.01183		505.5	0.06867	0.07925	0.01325	0.00567		505.5	0.09562	0.10657		0.04051		505.5	0.21699	0.12343		0.09115
	505	0.09541	0.13631	-0.000371297	0.00346		505	0.0362	0.06131	0.0074	0.01198		505	0.0688	0.0792	0.01327	0.00578		505	0.09563	0.10643		0.0406		505	0.21668	0.12332		0.09099
	504.5	0.09536	0.13623	-0.000445676	0.00346		504.5	0.03596	0.06121	0.00744	0.01202		504.5	0.06861	0.07907	0.01322	0.00572		504.5	0.09549	0.1064		0.04061		504.5	0.21601	0.12304		0.09084
	504	0.0952	0.13599	-0.000516354	0.00326		504	0.03592	0.06111	0.00741	0.01197		504	0.06849	0.07888	0.0132	0.00568		504	0.09521	0.10619		0.04057		504	0.21539	0.12284		0.0906
	503.5	0.09513	0.1359	-0.000584524	0.00344		503.5	0.03592	0.06097	0.00742	0.01206		503.5	0.06843	0.07883	0.01319	0.00568		503.5	0.09497	0.10611		0.04061		503.5	0.21501	0.12274		0.0906
	503	0.09514	0.13591	-0.00044687	0.00338		503	0.03567	0.06075	0.00724	0.0118		503	0.06807	0.07853	0.01313	0.00554		503	0.09482	0.10574		0.04047		503	0.21425	0.12231		0.09027
	502.5	0.09496	0.13565	-0.000469733	0.00341		502.5	0.03564	0.06074	0.00741	0.01204		502.5	0.06824	0.07866	0.01313	0.0058		502.5	0.09495	0.10581		0.04062		502.5	0.21389	0.12231		0.09039
	502	0.09492	0.1356	-0.000504713	0.00328		502	0.03558	0.06072	0.00745	0.01205		502	0.06809	0.07848	0.01306	0.00576		502	0.09483	0.10575		0.04058		502	0.21346	0.12215		0.09007
	501.5	0.09488	0.13554	-0.000613177	0.00339		501.5	0.03553	0.06068	0.00741	0.01208		501.5	0.06789	0.07837	0.01308	0.0057		501.5	0.0948	0.10563		0.04057		501.5	0.21291	0.12191		0.09
	501	0.09482	0.13545	-0.000413501	0.00354		501	0.03543	0.0606	0.00746	0.01199		501	0.06797	0.07826	0.01306	0.00558		501	0.09461	0.10551		0.04061		501	0.21231	0.12179		0.08984
	500.5	0.09468	0.13526	-0.000406278	0.0035		500.5	0.03529	0.06053	0.0074	0.01196		500.5	0.06789	0.07819	0.01306	0.00566		500.5	0.09443	0.10537		0.0406		500.5	0.21193	0.1217		0.08973
	500	0.09557	0.13653	0.000949494	0.00521		500	0.03491	0.05994	0.00703	0.01173		500	0.06734	0.07763	0.01291	0.00543		500	0.09435	0.10532		0.0411		500	0.21151	0.12187		0.08995
	499.5	0.09524	0.13605	0.000567332	0.00536		499.5	0.03488	0.06019	0.00729	0.01205		499.5	0.06746	0.07796	0.01288	0.00552		499.5	0.09456	0.10547		0.04127		499.5	0.21124	0.12197		0.08978
	499	0.09548	0.13639	0.000951762	0.0052		499	0.03486	0.05986	0.00703	0.01212		499	0.06716	0.07783	0.01292	0.00558		499	0.0943	0.10534		0.04146		499	0.21101	0.12161		0.08997
	498.5	0.09549	0.13642	0.000798109	0.00536		498.5	0.03487	0.06013	0.00738	0.01249		498.5	0.06754	0.07809	0.01285	0.00584		498.5	0.09459	0.10554		0.04146		498.5	0.21051	0.12173		0.09012
	498	0.09534	0.1362	0.000828136	0.00515		498	0.03458	0.05979	0.00695	0.01175		498	0.06708	0.07751	0.0129	0.00553		498	0.09394	0.10505		0.041		498	0.20974	0.12124		0.0896
	497.5	0.09525	0.13608	0.00105	0.00511		497.5	0.03482	0.05993	0.00741	0.01224		497.5	0.06724	0.07782	0.01286	0.00585		497.5	0.09413	0.10526		0.04134		497.5	0.20929	0.12119		0.08964
	497	0.09494	0.13563	0.000679975	0.00524		497	0.03436	0.0595	0.00691	0.01175		497	0.0665	0.07741	0.01278	0.00545		497	0.09379	0.10487		0.04115		497	0.20869	0.121		0.08937
	496.5	0.095	0.13571	0.000942211	0.00543		496.5	0.03446	0.05963	0.00717	0.01207		496.5	0.06707	0.07761	0.01277	0.00568		496.5	0.09371	0.10494		0.04146		496.5	0.20869	0.12087		0.0895
	496	0.09481	0.13545	0.000555334	0.00494		496	0.03454	0.05962	0.0072	0.01205		496	0.06664	0.07762	0.01278	0.00565		496	0.09373	0.10502		0.04158		496	0.20819	0.12084		0.08923
	495.5	0.09475	0.13536	0.000683198	0.00517		495.5	0.03474	0.06012	0.00765	0.01236		495.5	0.06762	0.07782	0.01285	0.00613		495.5	0.09429	0.10541		0.04178		495.5	0.20801	0.12117		0.08974
	495	0.09475	0.13535	0.000521905	0.00494		495	0.03428	0.05954	0.00709	0.012		495	0.06654	0.07712	0.01282	0.00575		495	0.09395	0.10488		0.04145		495	0.20727	0.12068		0.08944
	494.5	0.09471	0.1353	0.000783723	0.0052		494.5	0.03422	0.05938	0.00721	0.01218		494.5	0.06649	0.07722	0.01279	0.0057		494.5	0.0939	0.10503		0.04145		494.5	0.20693	0.12044		0.08902
	494	0.09453	0.13504	0.000349628	0.00472		494	0.0343	0.05938	0.00756	0.01236		494	0.06672	0.07721	0.01277	0.0057		494	0.09398	0.10482		0.04141		494	0.20651	0.12061		0.08932
	493.5	0.09469	0.13527	0.00102	0.00521		493.5	0.03443	0.05967	0.00726	0.0124		493.5	0.06677	0.07762	0.01273	0.0061		493.5	0.09367	0.10505		0.04177		493.5	0.20597	0.12049		0.08913
	493	0.09461	0.13515	0.000839836	0.00507		493	0.03396	0.05936	0.00729	0.01202		493	0.06623	0.07699	0.01267	0.00558		493	0.0937	0.10468		0.04139		493	0.20535	0.12014		0.08887
	492.5	0.09436	0.13481	0.000533187	0.00498		492.5	0.03396	0.05924	0.00719	0.01227		492.5	0.06643	0.0769	0.0127	0.00566		492.5	0.09366	0.10471		0.04162		492.5	0.20501	0.12017		0.08874
	492	0.09453	0.13504	0.000640457	0.005		492	0.03393	0.05919	0.00753	0.01214		492	0.06629	0.07717	0.01272	0.00553		492	0.09354	0.10458		0.04159		492	0.2047	0.12011		0.08874
	491.5	0.09446	0.13494	0.000795662	0.00523		491.5	0.03382	0.05936	0.00744	0.01227		491.5	0.0665	0.07716	0.01266	0.00582		491.5	0.09367	0.10458		0.04173		491.5	0.20438	0.12023		0.08875
	491	0.09412	0.13445	0.000621534	0.00482		491	0.03394	0.05929	0.00745	0.01272		491	0.0665	0.07713	0.0127	0.00584		491	0.09366	0.10478		0.04176		491	0.20409	0.11992		0.08891
	490.5	0.09432	0.13474	0.00113	0.0054		490.5	0.03362	0.05892	0.00724	0.01229		490.5	0.06607	0.07653	0.01267	0.00574		490.5	0.09338	0.10458		0.04149		490.5	0.20325	0.11966		0.08863
	490	0.09409	0.13442	0.000882756	0.00551		490	0.03366	0.05881	0.0072	0.01222		490	0.06639	0.07673	0.0127	0.00563		490	0.09324	0.10445		0.04147		490	0.20289	0.11949		0.08875
	489.5	0.09394	0.1342	0.0008975	0.00538		489.5	0.03364	0.05907	0.00748	0.01245		489.5	0.06603	0.07693	0.0127	0.00583		489.5	0.09348	0.10462		0.04181		489.5	0.20269	0.11981		0.08865
	489	0.09412	0.13446	0.000815779	0.00538		489	0.03353	0.05904	0.00701	0.01218		489	0.06603	0.07681	0.01264	0.00577		489	0.0935	0.10436		0.04166		489	0.20225	0.11954		0.0887
	488.5	0.09389	0.13412	0.00201	0.0052		488.5	0.03383	0.05941	0.00765	0.01281		488.5	0.0665	0.07711	0.01265	0.0059		488.5	0.09377	0.10487		0.04176		488.5	0.20195	0.11956		0.0888
	488	0.09389	0.13413	0.000568765	0.00515		488	0.03362	0.0591	0.00766	0.01265		488	0.06641	0.07696	0.0126	0.00608		488	0.09369	0.10472		0.04197		488	0.20162	0.11941		0.08873
	487.5	0.09381	0.13402	0.000730118	0.00549		487.5	0.03356	0.0593	0.00766	0.01282		487.5	0.06626	0.07703	0.01257	0.00591		487.5	0.09357	0.10471		0.04215		487.5	0.20125	0.11951		0.08862
	487	0.09355	0.13364	0.000898575	0.00544		487	0.03375	0.05934	0.00771	0.01252		487	0.06611	0.07715	0.01258	0.00608		487	0.09373	0.10487		0.04201		487	0.201	0.11969		0.08881
	486.5	0.09376	0.13395	0.000897619	0.00517		486.5	0.03358	0.05897	0.00771	0.01285		486.5	0.06635	0.07704	0.0126	0.00593		486.5	0.09374	0.1048		0.04195		486.5	0.20042	0.11956		0.08858
	486	0.0939	0.13414	0.001	0.00544		486	0.03353	0.05894	0.00755	0.01246		486	0.06604	0.07679	0.01259	0.00587		486	0.09356	0.10482		0.04203		486	0.1999	0.11944		0.08874
	485.5	0.09375	0.13393	0.000913916	0.00538		485.5	0.03351	0.05921	0.00782	0.01272		485.5	0.06638	0.07729	0.01263	0.00601		485.5	0.09391	0.10487		0.04224		485.5	0.19982	0.11932		0.08897
	485	0.09376	0.13395	0.000991399	0.00554		485	0.03322	0.05895	0.00762	0.01275		485	0.06614	0.07709	0.01262	0.00585		485	0.09362	0.10466		0.04194		485	0.19927	0.11934		0.08854
	484.5	0.09341	0.13345	0.000764502	0.00524		484.5	0.03341	0.05896	0.00778	0.01268		484.5	0.0661	0.07709	0.01265	0.00597		484.5	0.09375	0.10495		0.04199		484.5	0.19903	0.11933		0.08864
	484	0.09361	0.13373	0.000866579	0.00552		484	0.03328	0.05894	0.00778	0.01283		484	0.0661	0.07724	0.0127	0.00607		484	0.09371	0.10498		0.04227		484	0.19852	0.11935		0.08849
	483.5	0.09328	0.13325	0.000690183	0.00515		483.5	0.03323	0.05915	0.00775	0.01263		483.5	0.06569	0.07723	0.01261	0.00608		483.5	0.09387	0.10496		0.0422		483.5	0.19816	0.11924		0.08868
	483	0.09362	0.13375	0.000867474	0.0057		483	0.03334	0.05923	0.00783	0.01286		483	0.06622	0.07752	0.01265	0.00627		483	0.0941	0.10531		0.04225		483	0.19801	0.11947		0.08884
	482.5	0.09328	0.13326	0.000573421	0.00524		482.5	0.03328	0.05924	0.00804	0.01285		482.5	0.06638	0.07724	0.01268	0.00626		482.5	0.09403	0.10518		0.04243		482.5	0.1977	0.11954		0.08906
	482	0.0933	0.13328	0.000690481	0.00531		482	0.03336	0.05902	0.00789	0.01296		482	0.06602	0.07717	0.0127	0.00619		482	0.09401	0.10534		0.04228		482	0.19739	0.11956		0.08887
	481.5	0.09317	0.1331	0.000940838	0.00522		481.5	0.03321	0.05884	0.00774	0.01291		481.5	0.06589	0.07717	0.01269	0.006		481.5	0.09391	0.10531		0.04233		481.5	0.19667	0.11927		0.08892
	481	0.09329	0.13328	0.00087404	0.00535		481	0.03318	0.05914	0.0077	0.01306		481	0.0661	0.07744	0.01274	0.00627		481	0.09409	0.10538		0.04253		481	0.19657	0.11924		0.08896
	480.5	0.09329	0.13328	0.0011	0.00568		480.5	0.03318	0.05915	0.0079	0.01307		480.5	0.06623	0.07745	0.01273	0.00624		480.5	0.09438	0.10537		0.04256		480.5	0.19622	0.11951		0.08903
	480	0.09311	0.13301	0.000906693	0.00576		480	0.03301	0.05888	0.00774	0.0129		480	0.06597	0.07715	0.0128	0.00583		480	0.0939	0.1054		0.04246		480	0.19567	0.11927		0.08879
	479.5	0.0929	0.13271	0.000832075	0.0055		479.5	0.03318	0.05916	0.00812	0.01326		479.5	0.06629	0.07756	0.01279	0.00613		479.5	0.09434	0.1056		0.04257		479.5	0.19552	0.11941		0.08898
	479	0.09308	0.13297	0.00101	0.00575		479	0.03313	0.05929	0.00806	0.01339		479	0.06627	0.07763	0.01282	0.00593		479	0.09434	0.10573		0.04264		479	0.1951	0.11937		0.08893
	478.5	0.0929	0.13271	0.00108	0.00539		478.5	0.03317	0.05913	0.00809	0.01333		478.5	0.06643	0.0777	0.01284	0.00626		478.5	0.09442	0.10578		0.04265		478.5	0.19481	0.11959		0.08919
	478	0.09299	0.13284	0.00104	0.00554		478	0.03317	0.05909	0.00803	0.01316		478	0.06626	0.07755	0.01279	0.00639		478	0.09451	0.10589		0.04276		478	0.19445	0.11948		0.08917
	477.5	0.0929	0.13271	0.000873324	0.00535		477.5	0.03309	0.05918	0.0081	0.01326		477.5	0.06651	0.07764	0.01289	0.00621		477.5	0.09464	0.10586		0.0428		477.5	0.19401	0.11945		0.08937
	477	0.09293	0.13276	0.000901798	0.00566		477	0.03331	0.05932	0.00805	0.01328		477	0.06657	0.07762	0.01292	0.00625		477	0.09461	0.10594		0.04276		477	0.19395	0.11969		0.08954
	476.5	0.09277	0.13253	0.00105	0.00564		476.5	0.03335	0.05944	0.00828	0.01346		476.5	0.06683	0.07797	0.01295	0.00631		476.5	0.09485	0.10631		0.0431		476.5	0.1936	0.11981		0.08967
	476	0.09274	0.13248	0.00115	0.0056		476	0.03328	0.05958	0.00838	0.01363		476	0.06676	0.07814	0.01302	0.00646		476	0.09514	0.10637		0.04301		476	0.19301	0.11988		0.08974
	475.5	0.09283	0.13261	0.00119	0.00564		475.5	0.03319	0.05944	0.00819	0.0133		475.5	0.06651	0.07789	0.013	0.00641		475.5	0.09504	0.10637		0.04304		475.5	0.19277	0.11982		0.08979
	475	0.09272	0.13246	0.00103	0.0055		475	0.03327	0.05959	0.00846	0.01374		475	0.06693	0.07826	0.01304	0.00634		475	0.09516	0.10679		0.04323		475	0.19278	0.11988		0.08989
	474.5	0.09261	0.1323	0.000992951	0.00569		474.5	0.03311	0.0595	0.00831	0.01343		474.5	0.06668	0.07832	0.01301	0.00636		474.5	0.09507	0.10656		0.04312		474.5	0.19204	0.11992		0.08975
	474	0.09256	0.13223	0.000880189	0.00544		474	0.0332	0.05961	0.00854	0.0137		474	0.06669	0.07853	0.01312	0.00654		474	0.09536	0.10662		0.04322		474	0.19178	0.12001		0.08998
	473.5	0.09255	0.13222	0.000746653	0.00553		473.5	0.03337	0.0598	0.00851	0.01377		473.5	0.06691	0.07853	0.0132	0.00672		473.5	0.09558	0.1071		0.04322		473.5	0.19151	0.12018		0.09021
	473	0.09258	0.13226	0.00113	0.0056		473	0.03329	0.0599	0.00855	0.01383		473	0.06693	0.07848	0.01323	0.0065		473	0.09573	0.10712		0.04329		473	0.19112	0.12012		0.09018
	472.5	0.0925	0.13215	0.000692212	0.00552		472.5	0.03323	0.05981	0.00853	0.01376		472.5	0.06701	0.07873	0.01321	0.00642		472.5	0.09571	0.10712		0.0432		472.5	0.19069	0.12029		0.09024
	472	0.09259	0.13228	0.00104	0.0056		472	0.03335	0.05991	0.00876	0.01411		472	0.06727	0.07883	0.01331	0.00663		472	0.09604	0.10729		0.04352		472	0.19045	0.12043		0.09051
	471.5	0.09251	0.13215	0.00105	0.00585		471.5	0.03341	0.05988	0.00875	0.01403		471.5	0.06722	0.07901	0.01337	0.00679		471.5	0.09609	0.10758		0.04347		471.5	0.19004	0.12047		0.09049
	471	0.09244	0.13206	0.000819719	0.00564		471	0.03347	0.06007	0.00873	0.01412		471	0.06722	0.07917	0.01341	0.0068		471	0.09605	0.10768		0.0437		471	0.18973	0.12065		0.09052
	470.5	0.09257	0.13224	0.00113	0.00576		470.5	0.03338	0.0602	0.00881	0.01421		470.5	0.06743	0.07923	0.01346	0.00662		470.5	0.09632	0.10785		0.04371		470.5	0.18949	0.12064		0.09096
	470	0.09243	0.13204	0.00115	0.00575		470	0.03361	0.0603	0.00901	0.01426		470	0.06762	0.07933	0.01353	0.00685		470	0.09657	0.10804		0.04391		470	0.18922	0.12098		0.0911
	469.5	0.09242	0.13203	0.00091123	0.00597		469.5	0.0335	0.05999	0.00875	0.01415		469.5	0.06731	0.07931	0.01356	0.00662		469.5	0.09639	0.10798		0.04369		469.5	0.18864	0.12077		0.09084
	469	0.09228	0.13182	0.00112	0.00571		469	0.0336	0.06038	0.00886	0.01439		469	0.06765	0.07952	0.01367	0.00671		469	0.09675	0.10822		0.04388		469	0.18852	0.12086		0.09113
	468.5	0.09237	0.13196	0.00117	0.00576		468.5	0.03361	0.06047	0.00906	0.01436		468.5	0.06777	0.0797	0.01374	0.00686		468.5	0.09688	0.10856		0.04393		468.5	0.18806	0.12107		0.09125
	468	0.09225	0.13179	0.00108	0.00569		468	0.03365	0.06029	0.00891	0.01451		468	0.06776	0.07973	0.01381	0.00667		468	0.09683	0.1086		0.04397		468	0.18784	0.12098		0.09161
	467.5	0.09219	0.13171	0.00109	0.00588		467.5	0.03358	0.06049	0.00914	0.01439		467.5	0.06784	0.07983	0.01385	0.007		467.5	0.0971	0.10881		0.04408		467.5	0.18734	0.1212		0.09153
	467	0.09227	0.13181	0.000997189	0.00576		467	0.03379	0.06062	0.00913	0.01463		467	0.06819	0.08003	0.01396	0.00692		467	0.09738	0.10906		0.04431		467	0.18723	0.12141		0.09176
	466.5	0.0922	0.13172	0.00119	0.0059		466.5	0.03363	0.06059	0.00915	0.01471		466.5	0.06801	0.08018	0.01404	0.00679		466.5	0.09735	0.10908		0.04423		466.5	0.18683	0.12143		0.09167
	466	0.09219	0.1317	0.000989668	0.00556		466	0.03402	0.06099	0.00938	0.01457		466	0.06816	0.08031	0.01412	0.00707		466	0.0978	0.10914		0.04437		466	0.18653	0.1216		0.0922
	465.5	0.09219	0.13171	0.00117	0.00592		465.5	0.03394	0.06092	0.00906	0.01477		465.5	0.06836	0.08055	0.01418	0.0071		465.5	0.09795	0.10952		0.04445		465.5	0.18613	0.12184		0.09235
	465	0.09205	0.1315	0.00115	0.00588		465	0.0341	0.06118	0.00945	0.015		465	0.06866	0.08084	0.01424	0.0072		465	0.09826	0.10981		0.04472		465	0.18582	0.12203		0.09258
	464.5	0.09209	0.13156	0.00089159	0.00579		464.5	0.03401	0.06109	0.00945	0.01492		464.5	0.0687	0.08073	0.01433	0.00709		464.5	0.09814	0.10984		0.04449		464.5	0.18561	0.12203		0.09261
	464	0.09226	0.1318	0.00125	0.00599		464	0.03416	0.06124	0.00958	0.01502		464	0.06874	0.08106	0.01447	0.00712		464	0.09832	0.11004		0.04463		464	0.1851	0.12214		0.09258
	463.5	0.09232	0.13189	0.00132	0.00614		463.5	0.03428	0.06136	0.0097	0.01517		463.5	0.06892	0.08122	0.01445	0.00744		463.5	0.09867	0.1103		0.04484		463.5	0.18477	0.12242		0.09295
	463	0.09231	0.13187	0.00124	0.00596		463	0.03427	0.06139	0.00946	0.01521		463	0.06907	0.08137	0.01458	0.00725		463	0.09877	0.11032		0.04491		463	0.18449	0.12248		0.09295
	462.5	0.09222	0.13174	0.00117	0.00601		462.5	0.03447	0.06159	0.00983	0.01524		462.5	0.0693	0.08168	0.01473	0.00741		462.5	0.099	0.11069		0.04514		462.5	0.18419	0.12266		0.09321
	462	0.09205	0.1315	0.00125	0.00599		462	0.03454	0.062	0.00978	0.01532		462	0.06927	0.08191	0.0148	0.00744		462	0.09925	0.11093		0.04527		462	0.18399	0.12288		0.09361
	461.5	0.09206	0.13151	0.00126	0.00601		461.5	0.03467	0.06182	0.01002	0.0156		461.5	0.06973	0.082	0.01495	0.00754		461.5	0.09933	0.11132		0.0453		461.5	0.18392	0.12302		0.09385
	461	0.0921	0.13157	0.00139	0.00607		461	0.03485	0.06212	0.01009	0.01593		461	0.07001	0.08198	0.01496	0.0075		461	0.09978	0.11165		0.04539		461	0.18349	0.12329		0.09389
	460.5	0.09211	0.13159	0.0015	0.00638		460.5	0.03482	0.06214	0.00997	0.01559		460.5	0.07008	0.08223	0.01515	0.00772		460.5	0.09976	0.11176		0.04547		460.5	0.18307	0.12332		0.09427
	460	0.09211	0.13159	0.00132	0.00621		460	0.03491	0.06215	0.00994	0.01552		460	0.0699	0.08244	0.01531	0.00757		460	0.09995	0.11189		0.04556		460	0.18274	0.12356		0.09418
	459.5	0.09198	0.1314	0.00118	0.00608		459.5	0.03518	0.06266	0.01026	0.01601		459.5	0.07038	0.08276	0.01528	0.00783		459.5	0.10032	0.11236		0.04588		459.5	0.18264	0.12395		0.09458
	459	0.09206	0.13152	0.00133	0.00604		459	0.03518	0.06263	0.0104	0.01575		459	0.07054	0.08298	0.01549	0.00769		459	0.10047	0.11232		0.04587		459	0.18218	0.12399		0.09459
	458.5	0.0921	0.13157	0.00144	0.00616		458.5	0.03531	0.06292	0.01033	0.01598		458.5	0.07082	0.08318	0.01557	0.00789		458.5	0.10065	0.1127		0.04594		458.5	0.182	0.12415		0.0951
	458	0.09206	0.13152	0.00135	0.00606		458	0.03546	0.06305	0.01048	0.01613		458	0.07078	0.08336	0.01575	0.00797		458	0.10092	0.11297		0.04619		458	0.18165	0.12426		0.0953
	457.5	0.09199	0.13141	0.00136	0.00621		457.5	0.03566	0.06307	0.01046	0.01617		457.5	0.07086	0.08351	0.01589	0.00785		457.5	0.10121	0.11311		0.04606		457.5	0.18134	0.12462		0.09542
	457	0.09209	0.13156	0.00153	0.00608		457	0.03574	0.06321	0.01057	0.0163		457	0.07128	0.08388	0.01599	0.00789		457	0.10157	0.11348		0.04623		457	0.18128	0.12485		0.09566
	456.5	0.09212	0.1316	0.00133	0.00614		456.5	0.03578	0.0635	0.01078	0.01641		456.5	0.0714	0.08416	0.01617	0.00808		456.5	0.10159	0.11384		0.04651		456.5	0.18095	0.12502		0.09589
	456	0.09221	0.13173	0.00133	0.00642		456	0.03608	0.06368	0.01071	0.01656		456	0.07175	0.08431	0.01621	0.00814		456	0.10206	0.11417		0.04643		456	0.1806	0.12534		0.09632
	455.5	0.09218	0.13168	0.00143	0.00636		455.5	0.0361	0.06378	0.01077	0.01664		455.5	0.07181	0.08454	0.01639	0.00815		455.5	0.10227	0.1143		0.04656		455.5	0.18049	0.12558		0.09636
	455	0.09205	0.13151	0.00128	0.00631		455	0.03628	0.064	0.011	0.01684		455	0.07247	0.08493	0.01658	0.00822		455	0.1026	0.11474		0.04691		455	0.18029	0.12579		0.09683
	454.5	0.0921	0.13157	0.00139	0.00637		454.5	0.03632	0.06406	0.01092	0.01666		454.5	0.07232	0.08494	0.01673	0.00827		454.5	0.10286	0.11489		0.04675		454.5	0.18	0.12585		0.0969
	454	0.09219	0.1317	0.00146	0.00622		454	0.03658	0.06441	0.01113	0.017		454	0.07266	0.0854	0.01685	0.00851		454	0.10303	0.11514		0.04699		454	0.17978	0.12636		0.09719
	453.5	0.09221	0.13173	0.00139	0.00644		453.5	0.03681	0.06478	0.01128	0.01724		453.5	0.07313	0.0859	0.01705	0.00872		453.5	0.10347	0.11572		0.04735		453.5	0.17957	0.12686		0.09775
	453	0.09223	0.13176	0.00152	0.00642		453	0.037	0.06491	0.01154	0.01738		453	0.07345	0.08621	0.01723	0.00861		453	0.10393	0.11604		0.04747		453	0.17964	0.12706		0.09791
	452.5	0.09218	0.13168	0.0015	0.0064		452.5	0.03702	0.06505	0.0115	0.01736		452.5	0.07347	0.08639	0.01741	0.00869		452.5	0.10426	0.1164		0.04762		452.5	0.1793	0.12723		0.09826
	452	0.09236	0.13194	0.0017	0.00658		452	0.03714	0.0652	0.01137	0.01738		452	0.07355	0.08661	0.01761	0.0086		452	0.10436	0.1166		0.04751		452	0.17895	0.12753		0.09852
	451.5	0.09236	0.13195	0.00149	0.00639		451.5	0.03753	0.06549	0.01167	0.01785		451.5	0.07413	0.08691	0.01773	0.00876		451.5	0.10499	0.11708		0.0478		451.5	0.17882	0.12783		0.09908
	451	0.0924	0.13201	0.00159	0.00653		451	0.03761	0.06575	0.01185	0.01774		451	0.07432	0.08721	0.01793	0.00891		451	0.10514	0.11744		0.04809		451	0.17875	0.12801		0.09932
	450.5	0.09256	0.13224	0.00166	0.00683		450.5	0.03786	0.06596	0.01183	0.01789		450.5	0.07474	0.08741	0.01804	0.00892		450.5	0.10545	0.11761		0.04812		450.5	0.17859	0.12851		0.0997
	450	0.09243	0.13204	0.00157	0.00675		450	0.0381	0.06618	0.0121	0.01818		450	0.0752	0.08794	0.01827	0.00908		450	0.10579	0.11818		0.04841		450	0.17859	0.12894		0.09997
	449.5	0.09242	0.13202	0.00157	0.00682		449.5	0.0383	0.06659	0.01234	0.01819		449.5	0.07536	0.08837	0.01847	0.00918		449.5	0.10628	0.11867		0.04856		449.5	0.17844	0.12925		0.10032
	449	0.09255	0.13221	0.00155	0.00657		449	0.03845	0.06662	0.01236	0.01834		449	0.07559	0.08856	0.01866	0.00907		449	0.10651	0.11888		0.04857		449	0.17822	0.12949		0.1007
	448.5	0.09254	0.13221	0.00153	0.0065		448.5	0.03854	0.06686	0.01234	0.01839		448.5	0.07571	0.08885	0.01895	0.00932		448.5	0.10683	0.11938		0.04869		448.5	0.17817	0.12977		0.10106
	448	0.0927	0.13242	0.00154	0.00667		448	0.03906	0.06752	0.01259	0.01868		448	0.07657	0.0895	0.01915	0.00948		448	0.10762	0.11985		0.04904		448	0.17823	0.1305		0.10165
	447.5	0.09281	0.13259	0.00182	0.00689		447.5	0.03923	0.06771	0.0127	0.01888		447.5	0.07682	0.08972	0.01934	0.0096		447.5	0.10787	0.12028		0.04932		447.5	0.17817	0.13079		0.10188
	447	0.09266	0.13237	0.00158	0.00686		447	0.03938	0.06786	0.01268	0.01881		447	0.07714	0.09005	0.01957	0.00955		447	0.10828	0.1207		0.0492		447	0.17802	0.13126		0.10221
	446.5	0.09297	0.13281	0.00162	0.00679		446.5	0.03971	0.06813	0.01298	0.01897		446.5	0.07742	0.09048	0.01979	0.00979		446.5	0.10851	0.12106		0.04939		446.5	0.17809	0.13168		0.10275
	446	0.093	0.13285	0.00175	0.00682		446	0.03991	0.06842	0.01302	0.01931		446	0.07795	0.0908	0.01997	0.00993		446	0.1091	0.12163		0.04954		446	0.17829	0.13209		0.10332
	445.5	0.09304	0.13291	0.0016	0.007		445.5	0.04002	0.0687	0.01304	0.01915		445.5	0.07799	0.09124	0.02019	0.00978		445.5	0.10934	0.12202		0.04985		445.5	0.17809	0.13242		0.10344
	445	0.09292	0.13275	0.0016	0.00686		445	0.04038	0.06911	0.01325	0.01942		445	0.07846	0.0916	0.02042	0.00991		445	0.10983	0.12256		0.05007		445	0.17802	0.13302		0.10409
	444.5	0.09303	0.1329	0.0017	0.00686		444.5	0.04081	0.06946	0.01346	0.01965		444.5	0.07923	0.09221	0.02078	0.01012		444.5	0.11038	0.12329		0.05047		444.5	0.17822	0.1335		0.10473
	444	0.09311	0.13302	0.00167	0.00695		444	0.04096	0.06978	0.01363	0.01989		444	0.0795	0.09279	0.02092	0.01017		444	0.11112	0.12363		0.05051		444	0.17819	0.13397		0.10507
	443.5	0.09333	0.13333	0.00178	0.00712		443.5	0.04123	0.07026	0.01371	0.01999		443.5	0.07957	0.09301	0.02119	0.0103		443.5	0.11127	0.12422		0.05061		443.5	0.17823	0.13424		0.1054
	443	0.09355	0.13364	0.00191	0.00713		443	0.04164	0.07062	0.01399	0.0202		443	0.08049	0.09369	0.02147	0.0107		443	0.11216	0.12476		0.05128		443	0.1785	0.13489		0.1062
	442.5	0.09357	0.13368	0.00186	0.00705		442.5	0.04184	0.07094	0.01409	0.02035		442.5	0.08077	0.09415	0.02169	0.01061		442.5	0.11264	0.12535		0.05122		442.5	0.17858	0.13573		0.10673
	442	0.09363	0.13375	0.00189	0.00722		442	0.04222	0.07122	0.01419	0.02069		442	0.08138	0.0947	0.02195	0.01075		442	0.11303	0.12587		0.05132		442	0.17888	0.13614		0.10716
	441.5	0.09373	0.1339	0.00195	0.00716		441.5	0.04239	0.07159	0.01426	0.02068		441.5	0.08165	0.09508	0.02231	0.01084		441.5	0.11354	0.12634		0.05141		441.5	0.17881	0.1365		0.10754
	441	0.0937	0.13385	0.00186	0.00721		441	0.04283	0.07199	0.01456	0.02103		441	0.08216	0.09566	0.02255	0.01096		441	0.11427	0.12705		0.05191		441	0.17912	0.13736		0.10835
	440.5	0.09401	0.1343	0.00194	0.00735		440.5	0.04325	0.07252	0.01462	0.02119		440.5	0.08266	0.09617	0.02279	0.011		440.5	0.11474	0.12759		0.05202		440.5	0.17923	0.13785		0.10889
	440	0.0938	0.13401	0.00162	0.00718		440	0.04335	0.0728	0.01478	0.0212		440	0.08338	0.09658	0.02308	0.01111		440	0.11537	0.12819		0.0523		440	0.17961	0.13847		0.10938
	439.5	0.09417	0.13453	0.00206	0.00737		439.5	0.04381	0.07327	0.0149	0.02138		439.5	0.08374	0.097	0.02337	0.01123		439.5	0.116	0.12895		0.05246		439.5	0.17954	0.13907		0.11002
	439	0.09411	0.13445	0.00179	0.00739		439	0.04403	0.0735	0.01507	0.02157		439	0.08396	0.09769	0.02368	0.01121		439	0.11642	0.1296		0.05259		439	0.17981	0.13966		0.11059
	438.5	0.0942	0.13457	0.00193	0.00728		438.5	0.04451	0.07412	0.01534	0.0218		438.5	0.08494	0.09839	0.02393	0.0115		438.5	0.11721	0.13035		0.05295		438.5	0.18031	0.14053		0.11122
	438	0.09462	0.13517	0.00214	0.00757		438	0.04477	0.07446	0.01559	0.02209		438	0.08546	0.09898	0.0243	0.0117		438	0.11792	0.13128		0.05329		438	0.1807	0.14127		0.11197
	437.5	0.09463	0.13519	0.00196	0.00757		437.5	0.04527	0.07513	0.01569	0.02225		437.5	0.086	0.0999	0.02459	0.01201		437.5	0.11865	0.13185		0.05373		437.5	0.18122	0.14204		0.11292
	437	0.09471	0.13529	0.002	0.00746		437	0.04542	0.07528	0.01584	0.02255		437	0.08654	0.10016	0.02494	0.01192		437	0.11915	0.13233		0.05351		437	0.18129	0.14255		0.11312
	436.5	0.0948	0.13543	0.00193	0.00761		436.5	0.04573	0.07575	0.01593	0.02274		436.5	0.08701	0.10097	0.02526	0.01205		436.5	0.11995	0.13319		0.05381		436.5	0.18159	0.14322		0.11402
	436	0.09518	0.13597	0.00239	0.00766		436	0.04586	0.07604	0.01579	0.02243		436	0.08717	0.10106	0.02561	0.01181		436	0.12018	0.1337		0.05373		436	0.18195	0.14376		0.11429
	435.5	0.09526	0.13609	0.00231	0.00782		435.5	0.04671	0.07663	0.01624	0.02303		435.5	0.08821	0.10204	0.02592	0.01237		435.5	0.12131	0.13483		0.05442		435.5	0.18256	0.14487		0.11553
	435	0.09527	0.13609	0.00221	0.00774		435	0.04726	0.07744	0.01661	0.02347		435	0.08921	0.10316	0.02627	0.01254		435	0.12236	0.13578		0.05484		435	0.18335	0.14592		0.1164
	434.5	0.09542	0.13631	0.0022	0.00778		434.5	0.04746	0.07763	0.01654	0.02327		434.5	0.08924	0.10352	0.02662	0.01235		434.5	0.12285	0.1364		0.05477		434.5	0.18333	0.14653		0.11682
	434	0.09561	0.13659	0.00237	0.00769		434	0.04786	0.07855	0.01697	0.02362		434	0.09007	0.10419	0.02699	0.01266		434	0.1237	0.13744		0.05538		434	0.18423	0.14748		0.11787
	433.5	0.09612	0.13732	0.00255	0.00786		433.5	0.0484	0.07899	0.01708	0.02392		433.5	0.09099	0.10506	0.02736	0.0128		433.5	0.12475	0.13824		0.05575		433.5	0.18473	0.14844		0.11866
	433	0.09604	0.1372	0.00248	0.00799		433	0.04878	0.07967	0.01756	0.0244		433	0.09158	0.10594	0.02766	0.01306		433	0.12566	0.13937		0.05613		433	0.18537	0.14963		0.11958
	432.5	0.09615	0.13735	0.00233	0.00798		432.5	0.04923	0.08023	0.01736	0.02418		432.5	0.09246	0.10661	0.0281	0.01305		432.5	0.12635	0.1399		0.05624		432.5	0.18583	0.15039		0.12017
	432	0.09638	0.13768	0.00219	0.00799		432	0.04958	0.08069	0.01786	0.02471		432	0.0932	0.10743	0.02848	0.01322		432	0.12716	0.14104		0.05662		432	0.18651	0.15132		0.1213
	431.5	0.09658	0.13798	0.00243	0.00785		431.5	0.05023	0.08125	0.0179	0.02486		431.5	0.09347	0.10834	0.02884	0.01352		431.5	0.12829	0.14202		0.05706		431.5	0.18729	0.15225		0.12218
	431	0.09682	0.13831	0.0022	0.0079		431	0.05057	0.08181	0.01821	0.0251		431	0.09476	0.10915	0.02928	0.0135		431	0.12895	0.14293		0.05693		431	0.18789	0.15344		0.12309
	430.5	0.09707	0.13867	0.00255	0.00836		430.5	0.05101	0.08252	0.0183	0.02516		430.5	0.09518	0.1097	0.02963	0.01376		430.5	0.12989	0.14405		0.05738		430.5	0.18847	0.15445		0.12403
	430	0.09721	0.13887	0.0023	0.00824		430	0.05137	0.08291	0.01859	0.02543		430	0.09607	0.11065	0.03007	0.01381		430	0.13091	0.14494		0.05768		430	0.18935	0.15542		0.12488
	429.5	0.09731	0.13901	0.0025	0.00818		429.5	0.05189	0.08388	0.01882	0.02597		429.5	0.09688	0.11164	0.03038	0.01408		429.5	0.13187	0.14609		0.05795		429.5	0.19036	0.15638		0.12607
	429	0.09767	0.13954	0.00261	0.00834		429	0.05252	0.08441	0.0192	0.02602		429	0.09747	0.11254	0.03083	0.01445		429	0.13282	0.14692		0.05827		429	0.19113	0.15754		0.127
	428.5	0.09779	0.1397	0.00239	0.00819		428.5	0.05281	0.08497	0.01913	0.02607		428.5	0.09842	0.11346	0.03128	0.01441		428.5	0.13378	0.14778		0.05842		428.5	0.19182	0.15851		0.12774
	428	0.0983	0.14043	0.00279	0.0085		428	0.05333	0.08565	0.01948	0.02634		428	0.09904	0.1142	0.03174	0.01468		428	0.13499	0.14932		0.05896		428	0.19278	0.15979		0.12896
	427.5	0.0983	0.14043	0.00257	0.00838		427.5	0.05408	0.0866	0.01992	0.02704		427.5	0.10014	0.11528	0.03215	0.01491		427.5	0.13622	0.15048		0.05956		427.5	0.19402	0.16117		0.13029
	427	0.09859	0.14084	0.00275	0.00848		427	0.05438	0.08688	0.01982	0.02725		427	0.10089	0.11631	0.03253	0.01482		427	0.13706	0.15135		0.05946		427	0.19475	0.16231		0.13108
	426.5	0.09871	0.14101	0.00255	0.00841		426.5	0.05474	0.08756	0.02013	0.02708		426.5	0.10159	0.11692	0.03303	0.01486		426.5	0.13787	0.15246		0.05973		426.5	0.19566	0.16311		0.132
	426	0.09893	0.14132	0.00299	0.00845		426	0.05543	0.08844	0.02039	0.0277		426	0.1026	0.1183	0.03346	0.01511		426	0.13919	0.15387		0.06031		426	0.19666	0.16469		0.13328
	425.5	0.09921	0.14173	0.00266	0.00847		425.5	0.05597	0.08917	0.02044	0.02761		425.5	0.10361	0.11887	0.03397	0.01544		425.5	0.14016	0.15502		0.06041		425.5	0.19762	0.16605		0.13443
	425	0.09933	0.1419	0.00282	0.00851		425	0.05674	0.08996	0.02082	0.02806		425	0.10465	0.12026	0.03439	0.0157		425	0.14146	0.15634		0.06104		425	0.19891	0.1673		0.13546
	424.5	0.09983	0.14261	0.00295	0.00878		424.5	0.05716	0.09056	0.02108	0.02835		424.5	0.10531	0.12147	0.03487	0.01584		424.5	0.14265	0.15742		0.06129		424.5	0.20013	0.16855		0.13678
	424	0.10009	0.14299	0.00341	0.00897		424	0.0577	0.09144	0.02136	0.0287		424	0.10603	0.12235	0.03529	0.01604		424	0.14388	0.15885		0.06161		424	0.20094	0.16988		0.13774
	423.5	0.10027	0.14325	0.00296	0.00873		423.5	0.05813	0.09211	0.02137	0.02884		423.5	0.10712	0.12338	0.03581	0.01617		423.5	0.14504	0.16		0.06172		423.5	0.20225	0.17125		0.13899
	423	0.10065	0.14379	0.00308	0.00878		423	0.0591	0.09333	0.02192	0.02946		423	0.10851	0.12457	0.03621	0.0165		423	0.14664	0.16178		0.06249		423	0.20389	0.17278		0.14065
	422.5	0.10081	0.14402	0.0028	0.00863		422.5	0.05949	0.09379	0.02227	0.02981		422.5	0.10932	0.12568	0.03685	0.01661		422.5	0.1478	0.16307		0.06292		422.5	0.2052	0.17445		0.14167
	422	0.10123	0.14461	0.00319	0.00875		422	0.05997	0.09441	0.02229	0.02943		422	0.11	0.12669	0.03728	0.01659		422	0.14897	0.16427		0.0631		422	0.20611	0.17553		0.14277
	421.5	0.10137	0.14481	0.00273	0.0088		421.5	0.06057	0.09542	0.0226	0.03013		421.5	0.11138	0.12797	0.03785	0.01694		421.5	0.15008	0.16569		0.06349		421.5	0.20748	0.17703		0.14436
	421	0.10182	0.14546	0.00312	0.00865		421	0.06127	0.09615	0.02279	0.03021		421	0.11232	0.12907	0.03829	0.01697		421	0.15149	0.16712		0.06398		421	0.20894	0.17846		0.1456
	420.5	0.1021	0.14585	0.00327	0.009		420.5	0.0618	0.09708	0.02299	0.03052		420.5	0.11327	0.13027	0.0388	0.01723		420.5	0.15267	0.16838		0.06438		420.5	0.21031	0.18011		0.147
	420	0.10252	0.14646	0.00332	0.00904		420	0.06253	0.09793	0.02348	0.03104		420	0.1147	0.13146	0.03934	0.01764		420	0.15435	0.16993		0.06491		420	0.21187	0.18191		0.14834
	419.5	0.10267	0.14667	0.00284	0.00917		419.5	0.06319	0.09896	0.02365	0.03127		419.5	0.11525	0.1329	0.03992	0.0178		419.5	0.15583	0.17149		0.06513		419.5	0.2135	0.18317		0.1497
	419	0.10297	0.1471	0.00314	0.00888		419	0.06405	0.09975	0.02391	0.03162		419	0.11659	0.13395	0.04039	0.0179		419	0.15706	0.17294		0.0655		419	0.21494	0.18497		0.15128
	418.5	0.10352	0.14788	0.00336	0.00933		418.5	0.06453	0.10063	0.02416	0.03205		418.5	0.11806	0.13535	0.04098	0.01823		418.5	0.15858	0.17478		0.06585		418.5	0.21662	0.18661		0.15281
	418	0.10372	0.14817	0.00332	0.00917		418	0.06517	0.10164	0.02459	0.0323		418	0.11899	0.13666	0.04156	0.01857		418	0.16031	0.17632		0.06621		418	0.21822	0.18818		0.15404
	417.5	0.10412	0.14875	0.00329	0.0091		417.5	0.06573	0.1024	0.02486	0.03272		417.5	0.11999	0.1379	0.04215	0.01864		417.5	0.16155	0.17776		0.06653		417.5	0.21985	0.19001		0.15555
	417	0.10443	0.14919	0.00337	0.00959		417	0.06664	0.10356	0.02523	0.03293		417	0.12151	0.1395	0.04275	0.01905		417	0.16323	0.1795		0.06728		417	0.22163	0.19225		0.15723
	416.5	0.10488	0.14983	0.00363	0.00955		416.5	0.06726	0.1045	0.02552	0.0333		416.5	0.12257	0.14086	0.04331	0.0192		416.5	0.1649	0.18131		0.06751		416.5	0.22333	0.19358		0.15865
	416	0.10515	0.15022	0.0036	0.00935		416	0.06796	0.10557	0.02587	0.03386		416	0.12398	0.14219	0.04384	0.01945		416	0.16659	0.183		0.06806		416	0.22545	0.19556		0.1604
	415.5	0.10546	0.15066	0.00351	0.00965		415.5	0.06888	0.10649	0.02603	0.0341		415.5	0.12485	0.14378	0.04448	0.01973		415.5	0.16796	0.18487		0.06859		415.5	0.22722	0.19717		0.16203
	415	0.10576	0.15108	0.0036	0.00975		415	0.06972	0.10779	0.02678	0.03446		415	0.12647	0.14519	0.04514	0.02042		415	0.16987	0.18646		0.06927		415	0.22919	0.19938		0.16399
	414.5	0.10621	0.15173	0.00333	0.00954		414.5	0.07055	0.10897	0.027	0.03469		414.5	0.12766	0.14651	0.0458	0.0203		414.5	0.17138	0.18833		0.06972		414.5	0.23123	0.20116		0.16529
	414	0.10671	0.15245	0.00372	0.00981		414	0.07114	0.10982	0.02744	0.0354		414	0.1293	0.148	0.04641	0.02064		414	0.17317	0.19024		0.07009		414	0.23318	0.20308		0.16718
	413.5	0.10704	0.15291	0.00388	0.00982		413.5	0.07183	0.1107	0.02749	0.03539		413.5	0.13013	0.14949	0.047	0.02091		413.5	0.17476	0.19186		0.07046		413.5	0.23531	0.2049		0.16852
	413	0.10758	0.15368	0.00365	0.01022		413	0.07238	0.11196	0.02804	0.03584		413	0.13157	0.1511	0.04767	0.02087		413	0.17662	0.19373		0.0709		413	0.2373	0.20694		0.17084
	412.5	0.10767	0.15382	0.00378	0.0099		412.5	0.07335	0.11292	0.02841	0.03628		412.5	0.13292	0.15257	0.04838	0.02128		412.5	0.17846	0.19558		0.07173		412.5	0.2396	0.2092		0.17234
	412	0.10831	0.15473	0.00368	0.01045		412	0.07456	0.11441	0.02907	0.03726		412	0.1348	0.15483	0.04906	0.02183		412	0.18028	0.19772		0.07247		412	0.24208	0.21156		0.17459
	411.5	0.10883	0.15547	0.00406	0.00995		411.5	0.07515	0.11534	0.02942	0.03762		411.5	0.13617	0.15629	0.04984	0.02192		411.5	0.18221	0.19995		0.07295		411.5	0.24442	0.2135		0.1763
	411	0.10917	0.15596	0.00407	0.01025		411	0.07598	0.1166	0.03001	0.03794		411	0.13724	0.15793	0.05042	0.02257		411	0.18418	0.20188		0.07341		411	0.24649	0.21562		0.17797
	410.5	0.10993	0.15705	0.0042	0.01065		410.5	0.07704	0.11775	0.03004	0.03821		410.5	0.13889	0.15945	0.05106	0.02291		410.5	0.18616	0.20404		0.07401		410.5	0.24911	0.21803		0.17983
	410	0.11027	0.15753	0.00448	0.01094		410	0.07783	0.1187	0.03067	0.03891		410	0.14045	0.16086	0.05185	0.02322		410	0.18784	0.20569		0.07458		410	0.25184	0.22016		0.18201
	409.5	0.11027	0.15754	0.00445	0.01029		409.5	0.07894	0.12028	0.03102	0.03922		409.5	0.1421	0.16301	0.0525	0.02394		409.5	0.19036	0.20831		0.0753		409.5	0.25432	0.22257		0.18387
	409	0.11123	0.15889	0.0041	0.0103		409	0.07973	0.12151	0.0315	0.04004		409	0.14379	0.16478	0.05334	0.02381		409	0.19175	0.21029		0.07554		409	0.25664	0.22479		0.18582
	408.5	0.11148	0.15926	0.00437	0.01079		408.5	0.08028	0.12239	0.03194	0.04009		408.5	0.14504	0.16641	0.05405	0.02401		408.5	0.1938	0.21245		0.07613		408.5	0.25936	0.2268		0.18772
	408	0.11219	0.16027	0.00433	0.01093		408	0.08157	0.12407	0.03282	0.04118		408	0.147	0.16844	0.05484	0.02453		408	0.19613	0.21475		0.07692		408	0.26227	0.22964		0.18987
	407.5	0.11269	0.16098	0.00461	0.01126		407.5	0.08246	0.12534	0.03265	0.04128		407.5	0.14824	0.17025	0.05568	0.02487		407.5	0.19824	0.21679		0.07721		407.5	0.2647	0.23162		0.1921
	407	0.11301	0.16145	0.00455	0.01117		407	0.08342	0.12725	0.03329	0.04149		407	0.14992	0.17198	0.05641	0.02494		407	0.20003	0.21884		0.07767		407	0.26744	0.23415		0.19402
	406.5	0.11401	0.16287	0.00473	0.01111		406.5	0.08448	0.12771	0.0338	0.04208		406.5	0.15142	0.17392	0.05713	0.02579		406.5	0.20235	0.22156		0.07891		406.5	0.27072	0.2368		0.19618
	406	0.11418	0.16311	0.00487	0.01106		406	0.08526	0.12933	0.034	0.04248		406	0.15323	0.17587	0.05804	0.02587		406	0.20428	0.22376		0.07891		406	0.27298	0.23902		0.19848
	405.5	0.11478	0.16397	0.00428	0.01114		405.5	0.08664	0.13069	0.03489	0.04346		405.5	0.15482	0.17781	0.05882	0.0266		405.5	0.20715	0.22629		0.08015		405.5	0.27644	0.24194		0.20055
	405	0.11525	0.16465	0.00507	0.01151		405	0.08744	0.13196	0.03495	0.04394		405	0.15663	0.17977	0.05969	0.02661		405	0.20886	0.22855		0.08033		405	0.27931	0.2445		0.20266
	404.5	0.11588	0.16554	0.00482	0.01139		404.5	0.08862	0.13383	0.03596	0.04467		404.5	0.15871	0.18172	0.06056	0.02715		404.5	0.21139	0.23135		0.08135		404.5	0.28265	0.24742		0.20526
	404	0.11634	0.1662	0.00495	0.0114		404	0.08949	0.13503	0.0362	0.04521		404	0.16015	0.18389	0.06134	0.02732		404	0.21397	0.23356		0.08213		404	0.28573	0.24993		0.20761
	403.5	0.11699	0.16713	0.00508	0.01187		403.5	0.09071	0.13617	0.03651	0.04549		403.5	0.16174	0.18601	0.06233	0.02758		403.5	0.21585	0.23579		0.08213		403.5	0.28896	0.25264		0.20977
	403	0.11763	0.16804	0.0052	0.01171		403	0.09171	0.13801	0.0374	0.04643		403	0.16408	0.18804	0.06318	0.02838		403	0.21858	0.23895		0.08357		403	0.29235	0.25561		0.21255
	402.5	0.11814	0.16878	0.00472	0.01149		402.5	0.09298	0.13969	0.03791	0.04724		402.5	0.16577	0.19053	0.06426	0.02887		402.5	0.22109	0.24159		0.08441		402.5	0.2962	0.25887		0.21521
	402	0.11851	0.1693	0.00478	0.01126		402	0.09388	0.14045	0.03829	0.04741		402	0.1676	0.19206	0.06509	0.0287		402	0.22312	0.24373		0.08494		402	0.29875	0.26122		0.21713
	401.5	0.11954	0.17077	0.00501	0.01184		401.5	0.09535	0.14246	0.039	0.04791		401.5	0.16979	0.19505	0.06591	0.02958		401.5	0.22591	0.24656		0.08568		401.5	0.30272	0.26426		0.22002
	401	0.11993	0.17133	0.00471	0.01189		401	0.09603	0.14391	0.03945	0.04852		401	0.17169	0.19686	0.06692	0.02973		401	0.22829	0.24939		0.08623		401	0.30608	0.26727		0.22243
	400.5	0.12065	0.17235	0.0052	0.01194		400.5	0.09757	0.14533	0.04012	0.04939		400.5	0.17287	0.1987	0.06792	0.03025		400.5	0.23087	0.25223		0.08655		400.5	0.30981	0.26982		0.22539
	400	0.12108	0.17297	0.00424	0.01126		400	0.09863	0.1475	0.04116	0.05046		400	0.176	0.2016	0.07009	0.03107		400	0.23359	0.25522		0.08782		400	0.31295	0.27316		0.2272
	399.5	0.12112	0.17303	0.00482	0.0111		399.5	0.09985	0.14915	0.04168	0.05055		399.5	0.17774	0.20349	0.07103	0.03088		399.5	0.23651	0.25745		0.0884		399.5	0.31698	0.27653		0.23012
	399	0.12177	0.17396	0.00381	0.01028		399	0.10157	0.15112	0.04285	0.05208		399	0.18094	0.20645	0.07205	0.03251		399	0.23949	0.26139		0.08956		399	0.32087	0.2799		0.23366
	398.5	0.12281	0.17544	0.0048	0.01021		398.5	0.10197	0.15187	0.0423	0.05181		398.5	0.18125	0.20826	0.07341	0.03159		398.5	0.24104	0.26321		0.08912		398.5	0.32386	0.28197		0.23536
	398	0.12379	0.17685	0.00483	0.01144		398	0.10381	0.15369	0.04309	0.05283		398	0.18283	0.21063	0.07448	0.03255		398	0.24442	0.26605		0.09034		398	0.32831	0.28588		0.23832
	397.5	0.12358	0.17654	0.00455	0.01117		397.5	0.1048	0.15581	0.04404	0.05399		397.5	0.18581	0.21422	0.07554	0.03293		397.5	0.2473	0.26955		0.09133		397.5	0.33258	0.28985		0.24127
	397	0.12461	0.17802	0.00462	0.01124		397	0.10595	0.15698	0.04444	0.05409		397	0.18815	0.21574	0.07648	0.03326		397	0.25038	0.27267		0.09184		397	0.33594	0.2922		0.24418
	396.5	0.12556	0.17937	0.00425	0.01062		396.5	0.1073	0.15808	0.04439	0.05402		396.5	0.18899	0.21776	0.0777	0.03341		396.5	0.25169	0.27515		0.09227		396.5	0.33972	0.29503		0.24654
	396	0.12603	0.18005	0.00447	0.01074		396	0.10778	0.15939	0.04455	0.05503		396	0.19036	0.2194	0.07893	0.03292		396	0.25443	0.27766		0.09273		396	0.34336	0.29801		0.24853
	395.5	0.12754	0.1822	0.00474	0.01185		395.5	0.11013	0.16184	0.04617	0.05578		395.5	0.19339	0.223	0.08002	0.03412		395.5	0.25772	0.28131		0.09434		395.5	0.34817	0.30227		0.25283
	395	0.12812	0.18303	0.00485	0.01154		395	0.11103	0.16373	0.04713	0.05612		395	0.19599	0.22531	0.08124	0.0354		395	0.26069	0.28464		0.09473		395	0.35207	0.30589		0.25548
	394.5	0.12847	0.18353	0.0046	0.01138		394.5	0.11258	0.16613	0.04756	0.05819		394.5	0.1984	0.22831	0.0825	0.03547		394.5	0.26386	0.28823		0.09545		394.5	0.35702	0.30907		0.2586
	394	0.12954	0.18505	0.00477	0.01123		394	0.11343	0.16751	0.04836	0.05848		394	0.20027	0.23104	0.08387	0.03609		394	0.26748	0.29152		0.09684		394	0.36161	0.31301		0.26178
	393.5	0.13009	0.18584	0.00488	0.01102		393.5	0.11544	0.16942	0.0493	0.05877		393.5	0.20313	0.23378	0.08485	0.03642		393.5	0.2707	0.29507		0.09848		393.5	0.36624	0.31738		0.26553
	393	0.13124	0.18749	0.00496	0.01212		393	0.11734	0.17163	0.04994	0.06074		393	0.20594	0.23729	0.0861	0.03695		393	0.27355	0.2985		0.09859		393	0.37031	0.3208		0.26846
	392.5	0.1314	0.18771	0.00457	0.0121		392.5	0.11943	0.17383	0.05144	0.06166		392.5	0.20893	0.24005	0.08759	0.03831		392.5	0.2773	0.30233		0.10023		392.5	0.37603	0.32527		0.27258
	392	0.13276	0.18966	0.00506	0.01241		392	0.12066	0.17642	0.0523	0.06268		392	0.21126	0.24284	0.08879	0.03865		392	0.28108	0.30545		0.10139		392	0.38075	0.32895		0.27551
	391.5	0.13334	0.19049	0.00529	0.01159		391.5	0.12243	0.17919	0.05317	0.06354		391.5	0.215	0.24674	0.09008	0.03924		391.5	0.28398	0.30992		0.103		391.5	0.38546	0.33285		0.27949
	391	0.13465	0.19236	0.00499	0.0117		391	0.1233	0.18021	0.05332	0.06395		391	0.21566	0.24949	0.09154	0.04009		391	0.2873	0.31303		0.10291		391	0.39031	0.33635		0.28215
	390.5	0.13559	0.1937	0.00485	0.01182		390.5	0.12583	0.18282	0.0551	0.06606		390.5	0.21955	0.25259	0.09315	0.04062		390.5	0.29095	0.31702		0.1044		390.5	0.39505	0.3412		0.28578
	390	0.13655	0.19507	0.00635	0.01278		390	0.12768	0.18479	0.05585	0.06605		390	0.22228	0.25637	0.0944	0.04147		390	0.29492	0.32091		0.10556		390	0.40049	0.34576		0.28889
	389.5	0.137	0.19571	0.00513	0.01183		389.5	0.13024	0.18806	0.05704	0.0683		389.5	0.22592	0.25979	0.09587	0.04278		389.5	0.29846	0.32577		0.10689		389.5	0.4063	0.34975		0.29397
	389	0.13773	0.19676	0.00605	0.01235		389	0.13148	0.19091	0.05902	0.06884		389	0.22891	0.26266	0.09724	0.04313		389	0.3033	0.32969		0.10873		389	0.41147	0.3549		0.29751
	388.5	0.13895	0.1985	0.00591	0.01308		388.5	0.13431	0.19341	0.0602	0.07149		388.5	0.23309	0.26721	0.09889	0.04484		388.5	0.30754	0.33465		0.11057		388.5	0.41763	0.35971		0.30267
	388	0.14006	0.20009	0.00663	0.01339		388	0.13645	0.19567	0.0618	0.07313		388	0.2358	0.27146	0.10027	0.04604		388	0.31177	0.339		0.11162		388	0.4237	0.36468		0.30593
[truncated: 376 more rows]

## Sheet: Supplementary Fig. 3
	Supplementary Fig. 3a							Supplementary Fig. 3c
	X axis	Y axis						X axis	Y1 axis	Y2 axis
	Wavelength (nm)	1 h	4 h	8 h	12 h	24 h		t (h)	Reduced PMA	Extracted electron
[truncated: 1,201 more rows]

## Sheet: Supplementary Fig. 4
	Supplementary Fig. 4a					Supplementary Fig. 4a
[truncated: 7 more rows]

[truncated: 18 more sheets: Supplementary Fig. 5, Supplementary Fig. 6a, Supplementary Fig. 6b, Supplementary Fig. 7, Supplementary Fig. 8, Supplementary Fig. 9, Supplementary Fig. 10, Supplementary Fig. 12, Supplementary Fig. 13, Supplementary Fig. 14, Supplementary Fig. 15, Supplementary Fig. 18, Supplementary Fig. 19, Supplementary Fig. 21, Supplementary Fig. 22, Supplementary Fig. 23, Supplementary Table 1, Supplementary Table 2]
